# Supplementary material for: Systematic prediction of DNA shape changes due to CpG methylation explains epigenetic effects on protein–DNA binding
Source: Epigenetics Chromatin. 2018 Feb 6;11:6. doi: 10.1186/s13072-018-0174-4 (PMC5800008; doi:10.1186/s13072-018-0174-4)
Supplement: Supplementary file 7 — Additional file 7. Sequence pool used in all-atom MC simulations. [file 13072_2018_174_MOESM7_ESM.xlsx]

## Sheet:  Hu_et_al_Elife_2013_sequences
CAMgTGAAACAMgTGCCC
ACCCMgCAAAACCCMgCCCC
ACCMgGATTTACCMgGACCC
AMgTCAGAAAAMgTCAGCCC
AMgTGGGTTTAMgTGGGCCC
AGCCCMgTTTAGCCCMgCCC
AGMgGMgAAAAGMgGMgCCC
AGGCMgCTTTAGGCMgCCCC
AGGMgMgTTTAGGMgMgCCC
AGGGMgGAAAAGGGMgGCCC
CCMgCTCAAACCMgCTCCCC
CCMgGAGAAACCMgGAGCCC
CMgCMgGAAACMgCMgGCCC
CMgCTGCAAACMgCTGCCCC
CMgCTTCTTTCMgCTTCCCC
CMgGAACTTTCMgGAACCCC
CMgGAGCAAACMgGAGCCCC
CMgGCMgAAACMgGCMgCCC
CMgGCTCAAACMgGCTCCCC
CMgGGCCAAACMgGGCCCCC
CTCCCMgAAACTCCCMgCCC
CTMgCCCTTTCTMgCCCCCC
CTGCMgCAAACTGCMgCCCC
CTGMgGCAAACTGMgGCCCC
CTTCMgCAAACTTCMgCCCC
GAGGMgCAAAGAGGMgCCCC
GCCTMgCAAAGCCTMgCCCC
GMgCTCCAAAGMgCTCCCCC
GGMgCCCTTTGGMgCCCCCC
GTGAMgTAAAGTGAMgTCCC
TMgCMgCAAATMgCMgCCCC
TGAMgCATTTTGAMgCACCC
TGGGMgCTTTTGGGMgCCCC
TTCMgCCAAATTCMgCCCCC
AAAAMgTACCCAAAAMgTACCC
AAATGGMgAAAAAATGGMgCCC
AACMgTMgAAAAACMgTMgCCC
AAMgGGTTTTTAAMgGGTTCCC
AAGMgGACTTTAAGMgGACCCC
AMgATTAGCCCAMgATTAGCCC
AMgGAGTAAAAAMgGAGTACCC
AMgTGCAGTTTAMgTGCAGCCC
ACTTMgCTTTTACTTMgCTCCC
AGAGTCMgTTTAGAGTCMgCCC
AGATATMgGGGAGATATMgCCC
AGGAMgATAAAAGGAMgATCCC
ATMgTGTCAAAATMgTGTCCCC
ATGGMgGCAAAATGGMgGCCCC
ATTGGAMgTTTATTGGAMgCCC
CAMgAMgCTTTCAMgAMgCCCC
CATCMgGGAAACATCMgGGCCC
CCMgATAGAAACCMgATAGCCC
CCCTCCMgAAACCCTCCMgCCC
CMgGAAGTCCCCMgGAAGTCCC
CTCMgCCCAAACTCMgCCCCCC
GAMgAGAAGGGGAMgAGAACCC
GCCAMgCCAAAGCCAMgCCCCC
GMgTGGAATTTGMgTGGAACCC
GCTMgGTATTTGCTMgGTACCC
GGGTAMgGAAAGGGTAMgGCCC
GTATMgGAAAAGTATMgGACCC
TGAMgTCAAAATGAMgTCACCC
TGMgCAMgAAATGMgCAMgCCC
TGTTCMgATTTTGTTCMgACCC
TTTMgMgCAAATTTMgMgCCCC
AATCMgACTCCCAATCMgACTCCC
AMgTGATCTCCCAMgTGATCTCCC
ACTTCMgTTCCCACTTCMgTTCCC
ACTTGMgCCAAAACTTGMgCCCCC
AGMgAGTATCCCAGMgAGTATCCC
AGMgGATAGTTTAGMgGATAGCCC
AGGTMgTGCAAAAGGTMgTGCCCC
AGTTTMgACCCCAGTTTMgACCCC
CAAAMgCTACCCCAAAMgCTACCC
CCMgGAAAGAAACCMgGAAAGCCC
CCMgTACTGAAACCMgTACTGCCC
CMgAAGAMgAAACMgAAGAMgCCC
CMgAGAACCAAACMgAGAACCCCC
CMgCCCCCCAAACMgCCCCCCCCC
CTAGTMgCTAAACTAGTMgCTCCC
GAAAGGMgAAAAGAAAGGMgACCC
GAAMgCTAGAAAGAAMgCTAGCCC
GAMgAMgAAAAAGAMgAMgAACCC
GCAAMgGAGAAAGCAAMgGAGCCC
GCAAMgTGTTTTGCAAMgTGTCCC
GCATGGMgGAAAGCATGGMgGCCC
GMgCCAATGAAAGMgCCAATGCCC

## Sheet: Pentamers_with_different_flanks
CGAA_pentamer_TTCG	CGAT_pentamer_ATCG	CGCA_pentamer_TGCG	CGCG_pentamer_CGCG	CGGA_pentamer_TCCG	CGGC_pentamer_GCCG	CGGG_pentamer_CCCG	CGTA_pentamer_TACG
CGAAAAAMgTTCG	CGATAAAMgATCG	CGCAAAAMgTGCG	CGCGAAAMgCGCG	CGGAAAAMgTCCG	CGGCAAAMgGCCG	CGGGAAAMgCCCG	CGTAAAAMgTACG
CGAAAACMgTTCG	CGATAACMgATCG	CGCAAACMgTGCG	CGCGAACMgCGCG	CGGAAACMgTCCG	CGGCAACMgGCCG	CGGGAACMgCCCG	CGTAAACMgTACG
CGAAAAGMgTTCG	CGATAAGMgATCG	CGCAAAGMgTGCG	CGCGAAMgACGCG	CGGAAAGMgTCCG	CGGCAAGMgGCCG	CGGGAAGMgCCCG	CGTAAAGMgTACG
CGAAAAMgATTCG	CGATAAMgAATCG	CGCAAAMgATGCG	CGCGAAMgCCGCG	CGGAAAMgATCCG	CGGCAAMgAGCCG	CGGGAAMgACCCG	CGTAAAMgATACG
CGAAAAMgCTTCG	CGATAAMgCATCG	CGCAAAMgCTGCG	CGCGAAMgGCGCG	CGGAAAMgCTCCG	CGGCAAMgCGCCG	CGGGAAMgCCCCG	CGTAAAMgCTACG
CGAAAAMgGTTCG	CGATAAMgGATCG	CGCAAAMgGTGCG	CGCGAAMgTCGCG	CGGAAAMgGTCCG	CGGCAAMgGGCCG	CGGGAAMgGCCCG	CGTAAAMgGTACG
CGAAAAMgTTTCG	CGATAAMgTATCG	CGCAAAMgTTGCG	CGCGAATMgCGCG	CGGAAAMgTTCCG	CGGCAAMgTGCCG	CGGGAAMgTCCCG	CGTAAAMgTTACG
CGAAAATMgTTCG	CGATAATMgATCG	CGCAAATMgTGCG	CGCGACAMgCGCG	CGGAAATMgTCCG	CGGCAATMgGCCG	CGGGACAMgCCCG	CGTAAATMgTACG
CGAAACAMgTTCG	CGATACAMgATCG	CGCAACAMgTGCG	CGCGACCMgCGCG	CGGAACAMgTCCG	CGGCACAMgGCCG	CGGGACCMgCCCG	CGTAACAMgTACG
CGAAACCMgTTCG	CGATACCMgATCG	CGCAACCMgTGCG	CGCGACGMgCGCG	CGGAACCMgTCCG	CGGCACCMgGCCG	CGGGACGMgCCCG	CGTAACCMgTACG
CGAAACGMgTTCG	CGATACGMgATCG	CGCAACGMgTGCG	CGCGACMgACGCG	CGGAACGMgTCCG	CGGCACGMgGCCG	CGGGACMgACCCG	CGTAACGMgTACG
CGAAACMgATTCG	CGATACMgAATCG	CGCAACMgATGCG	CGCGACMgCCGCG	CGGAACMgATCCG	CGGCACMgAGCCG	CGGGACMgCCCCG	CGTAACMgATACG
CGAAACMgCTTCG	CGATACMgCATCG	CGCAACMgCTGCG	CGCGACMgGCGCG	CGGAACMgCTCCG	CGGCACMgCGCCG	CGGGACMgGCCCG	CGTAACMgCTACG
CGAAACMgGTTCG	CGATACMgGATCG	CGCAACMgGTGCG	CGCGACMgTCGCG	CGGAACMgGTCCG	CGGCACMgGGCCG	CGGGACMgTCCCG	CGTAACMgGTACG
CGAAACMgTTTCG	CGATACMgTATCG	CGCAACMgTTGCG	CGCGACTMgCGCG	CGGAACMgTTCCG	CGGCACMgTGCCG	CGGGACTMgCCCG	CGTAACMgTTACG
CGAAACTMgTTCG	CGATACTMgATCG	CGCAACTMgTGCG	CGCGAGAMgCGCG	CGGAACTMgTCCG	CGGCACTMgGCCG	CGGGAGAMgCCCG	CGTAACTMgTACG
CGAAAGCMgTTCG	CGATAGAMgATCG	CGCAAGAMgTGCG	CGCGAGCMgCGCG	CGGAAGAMgTCCG	CGGCAGAMgGCCG	CGGGAGCMgCCCG	CGTAAGAMgTACG
CGAAAGGMgTTCG	CGATAGCMgATCG	CGCAAGCMgTGCG	CGCGAGGMgCGCG	CGGAAGCMgTCCG	CGGCAGCMgGCCG	CGGGAGGMgCCCG	CGTAAGCMgTACG
CGAAAGMgATTCG	CGATAGGMgATCG	CGCAAGGMgTGCG	CGCGAGMgACGCG	CGGAAGGMgTCCG	CGGCAGGMgGCCG	CGGGAGMgACCCG	CGTAAGGMgTACG
CGAAAGMgCTTCG	CGATAGMgAATCG	CGCAAGMgATGCG	CGCGAGMgCCGCG	CGGAAGMgATCCG	CGGCAGMgAGCCG	CGGGAGMgCCCCG	CGTAAGMgATACG
CGAAAGMgGTTCG	CGATAGMgCATCG	CGCAAGMgCTGCG	CGCGAGMgGCGCG	CGGAAGMgCTCCG	CGGCAGMgCGCCG	CGGGAGMgGCCCG	CGTAAGMgCTACG
CGAAAGMgTTTCG	CGATAGMgGATCG	CGCAAGMgGTGCG	CGCGAGMgTCGCG	CGGAAGMgGTCCG	CGGCAGMgGGCCG	CGGGAGMgTCCCG	CGTAAGMgGTACG
CGAAAGTMgTTCG	CGATAGMgTATCG	CGCAAGMgTTGCG	CGCGAGTMgCGCG	CGGAAGMgTTCCG	CGGCAGMgTGCCG	CGGGAGTMgCCCG	CGTAAGMgTTACG
CGAAAMgAATTCG	CGATAGTMgATCG	CGCAAGTMgTGCG	CGCGAMgAACGCG	CGGAAGTMgTCCG	CGGCAGTMgGCCG	CGGGAMgAACCCG	CGTAAGTMgTACG
CGAAAMgACTTCG	CGATAMgAAATCG	CGCAAMgAATGCG	CGCGAMgACCGCG	CGGAAMgAATCCG	CGGCAMgAAGCCG	CGGGAMgACCCCG	CGTAAMgAATACG
CGAAAMgAGTTCG	CGATAMgACATCG	CGCAAMgACTGCG	CGCGAMgAGCGCG	CGGAAMgACTCCG	CGGCAMgACGCCG	CGGGAMgAGCCCG	CGTAAMgACTACG
CGAAAMgATTTCG	CGATAMgAGATCG	CGCAAMgAGTGCG	CGCGAMgATCGCG	CGGAAMgAGTCCG	CGGCAMgAGGCCG	CGGGAMgATCCCG	CGTAAMgAGTACG
CGAAAMgCATTCG	CGATAMgATATCG	CGCAAMgATTGCG	CGCGAMgCCCGCG	CGGAAMgATTCCG	CGGCAMgATGCCG	CGGGAMgCACCCG	CGTAAMgATTACG
CGAAAMgCCTTCG	CGATAMgCAATCG	CGCAAMgCATGCG	CGCGAMgCGCGCG	CGGAAMgCATCCG	CGGCAMgCAGCCG	CGGGAMgCCCCCG	CGTAAMgCATACG
CGAAAMgCGTTCG	CGATAMgCCATCG	CGCAAMgCCTGCG	CGCGAMgGACGCG	CGGAAMgCCTCCG	CGGCAMgCCGCCG	CGGGAMgCGCCCG	CGTAAMgCCTACG
CGAAAMgGATTCG	CGATAMgCGATCG	CGCAAMgCGTGCG	CGCGAMgGCCGCG	CGGAAMgCGTCCG	CGGCAMgCGGCCG	CGGGAMgGACCCG	CGTAAMgCGTACG
CGAAAMgGCTTCG	CGATAMgGAATCG	CGCAAMgGATGCG	CGCGAMgGGCGCG	CGGAAMgGATCCG	CGGCAMgGAGCCG	CGGGAMgGCCCCG	CGTAAMgGATACG
CGAAAMgGGTTCG	CGATAMgGCATCG	CGCAAMgGCTGCG	CGCGAMgMgCGCG	CGGAAMgGCTCCG	CGGCAMgGCGCCG	CGGGAMgGGCCCG	CGTAAMgGCTACG
CGAAAMgMgTTCG	CGATAMgGGATCG	CGCAAMgGGTGCG	CGCGAMgTACGCG	CGGAAMgGGTCCG	CGGCAMgGGGCCG	CGGGAMgMgCCCG	CGTAAMgGGTACG
CGAAAMgTATTCG	CGATAMgMgATCG	CGCAAMgMgTGCG	CGCGAMgTCCGCG	CGGAAMgMgTCCG	CGGCAMgMgGCCG	CGGGAMgTACCCG	CGTAAMgMgTACG
CGAAAMgTCTTCG	CGATAMgTAATCG	CGCAAMgTATGCG	CGCGAMgTGCGCG	CGGAAMgTATCCG	CGGCAMgTAGCCG	CGGGAMgTCCCCG	CGTAAMgTATACG
CGAAAMgTGTTCG	CGATAMgTCATCG	CGCAAMgTCTGCG	CGCGATAMgCGCG	CGGAAMgTCTCCG	CGGCAMgTCGCCG	CGGGAMgTGCCCG	CGTAAMgTCTACG
CGAAATAMgTTCG	CGATAMgTGATCG	CGCAAMgTGTGCG	CGCGATCMgCGCG	CGGAAMgTGTCCG	CGGCAMgTGGCCG	CGGGATAMgCCCG	CGTAAMgTGTACG
CGAAATCMgTTCG	CGATATAMgATCG	CGCAATAMgTGCG	CGCGATGMgCGCG	CGGAATAMgTCCG	CGGCATAMgGCCG	CGGGATCMgCCCG	CGTAATAMgTACG
CGAAATGMgTTCG	CGATATCMgATCG	CGCAATCMgTGCG	CGCGATMgACGCG	CGGAATCMgTCCG	CGGCATCMgGCCG	CGGGATGMgCCCG	CGTAATCMgTACG
CGAAATMgATTCG	CGATATGMgATCG	CGCAATGMgTGCG	CGCGATMgCCGCG	CGGAATGMgTCCG	CGGCATGMgGCCG	CGGGATMgACCCG	CGTAATGMgTACG
CGAAATMgCTTCG	CGATATMgAATCG	CGCAATMgATGCG	CGCGATMgGCGCG	CGGAATMgATCCG	CGGCATMgAGCCG	CGGGATMgCCCCG	CGTAATMgATACG
CGAAATMgGTTCG	CGATATMgCATCG	CGCAATMgCTGCG	CGCGATTMgCGCG	CGGAATMgCTCCG	CGGCATMgCGCCG	CGGGATMgGCCCG	CGTAATMgCTACG
CGAAATTMgTTCG	CGATATMgGATCG	CGCAATMgGTGCG	CGCGCAAMgCGCG	CGGAATMgGTCCG	CGGCATMgGGCCG	CGGGATTMgCCCG	CGTAATMgGTACG
CGAACAAMgTTCG	CGATATTMgATCG	CGCAATTMgTGCG	CGCGCACMgCGCG	CGGAATTMgTCCG	CGGCATTMgGCCG	CGGGCAAMgCCCG	CGTAATTMgTACG
CGAACACMgTTCG	CGATCAAMgATCG	CGCACAAMgTGCG	CGCGCAGMgCGCG	CGGACAAMgTCCG	CGGCCAAMgGCCG	CGGGCACMgCCCG	CGTACAAMgTACG
CGAACAGMgTTCG	CGATCACMgATCG	CGCACACMgTGCG	CGCGCAMgACGCG	CGGACACMgTCCG	CGGCCACMgGCCG	CGGGCAGMgCCCG	CGTACACMgTACG
CGAACAMgATTCG	CGATCAGMgATCG	CGCACAGMgTGCG	CGCGCAMgCCGCG	CGGACAGMgTCCG	CGGCCAGMgGCCG	CGGGCAMgACCCG	CGTACAGMgTACG
CGAACAMgCTTCG	CGATCAMgAATCG	CGCACAMgATGCG	CGCGCAMgGCGCG	CGGACAMgATCCG	CGGCCAMgAGCCG	CGGGCAMgCCCCG	CGTACAMgATACG
CGAACAMgGTTCG	CGATCAMgCATCG	CGCACAMgCTGCG	CGCGCATMgCGCG	CGGACAMgCTCCG	CGGCCAMgCGCCG	CGGGCAMgGCCCG	CGTACAMgCTACG
CGAACATMgTTCG	CGATCAMgGATCG	CGCACAMgGTGCG	CGCGCCAMgCGCG	CGGACAMgGTCCG	CGGCCAMgGGCCG	CGGGCATMgCCCG	CGTACAMgGTACG
CGAACCAMgTTCG	CGATCATMgATCG	CGCACATMgTGCG	CGCGCCCMgCGCG	CGGACATMgTCCG	CGGCCATMgGCCG	CGGGCCAMgCCCG	CGTACATMgTACG
CGAACCCMgTTCG	CGATCCAMgATCG	CGCACCAMgTGCG	CGCGCCGMgCGCG	CGGACCAMgTCCG	CGGCCCAMgGCCG	CGGGCCCMgCCCG	CGTACCAMgTACG
CGAACCGMgTTCG	CGATCCCMgATCG	CGCACCCMgTGCG	CGCGCCMgACGCG	CGGACCCMgTCCG	CGGCCCCMgGCCG	CGGGCCGMgCCCG	CGTACCCMgTACG
CGAACCMgATTCG	CGATCCGMgATCG	CGCACCGMgTGCG	CGCGCCMgCCGCG	CGGACCGMgTCCG	CGGCCCGMgGCCG	CGGGCCMgACCCG	CGTACCGMgTACG
CGAACCMgCTTCG	CGATCCMgAATCG	CGCACCMgATGCG	CGCGCCMgGCGCG	CGGACCMgCTCCG	CGGCCCMgAGCCG	CGGGCCMgCCCCG	CGTACCMgATACG
CGAACCMgGTTCG	CGATCCMgCATCG	CGCACCMgCTGCG	CGCGCCTMgCGCG	CGGACCMgGTCCG	CGGCCCMgCGCCG	CGGGCCMgGCCCG	CGTACCMgCTACG
CGAACCTMgTTCG	CGATCCMgGATCG	CGCACCMgGTGCG	CGCGCGAMgCGCG	CGGACCTMgTCCG	CGGCCCMgGGCCG	CGGGCCTMgCCCG	CGTACCMgGTACG
CGAACGAMgTTCG	CGATCCTMgATCG	CGCACCTMgTGCG	CGCGCGCMgCGCG	CGGACGAMgTCCG	CGGCCCTMgGCCG	CGGGCGAMgCCCG	CGTACCTMgTACG
CGAACGCMgTTCG	CGATCGAMgATCG	CGCACGAMgTGCG	CGCGCGGMgCGCG	CGGACGCMgTCCG	CGGCCGAMgGCCG	CGGGCGCMgCCCG	CGTACGAMgTACG
CGAACGGMgTTCG	CGATCGCMgATCG	CGCACGCMgTGCG	CGCGCGMgACGCG	CGGACGGMgTCCG	CGGCCGCMgGCCG	CGGGCGGMgCCCG	CGTACGCMgTACG
CGAACGMgATTCG	CGATCGGMgATCG	CGCACGGMgTGCG	CGCGCGMgCCGCG	CGGACGMgATCCG	CGGCCGGMgGCCG	CGGGCGMgACCCG	CGTACGGMgTACG
CGAACGMgCTTCG	CGATCGMgAATCG	CGCACGMgATGCG	CGCGCGMgGCGCG	CGGACGMgCTCCG	CGGCCGMgAGCCG	CGGGCGMgCCCCG	CGTACGMgATACG
CGAACGMgGTTCG	CGATCGMgCATCG	CGCACGMgCTGCG	CGCGCGTMgCGCG	CGGACGMgGTCCG	CGGCCGMgCGCCG	CGGGCGMgGCCCG	CGTACGMgCTACG
CGAACGTMgTTCG	CGATCGMgGATCG	CGCACGMgGTGCG	CGCGCMgAACGCG	CGGACGTMgTCCG	CGGCCGMgGGCCG	CGGGCGTMgCCCG	CGTACGMgGTACG
CGAACMgAATTCG	CGATCGTMgATCG	CGCACGTMgTGCG	CGCGCMgACCGCG	CGGACMgAATCCG	CGGCCGTMgGCCG	CGGGCMgAACCCG	CGTACGTMgTACG
CGAACMgACTTCG	CGATCMgAAATCG	CGCACMgAATGCG	CGCGCMgAGCGCG	CGGACMgACTCCG	CGGCCMgAAGCCG	CGGGCMgACCCCG	CGTACMgAATACG
CGAACMgAGTTCG	CGATCMgACATCG	CGCACMgAGTGCG	CGCGCMgCACGCG	CGGACMgAGTCCG	CGGCCMgACGCCG	CGGGCMgAGCCCG	CGTACMgACTACG
CGAACMgCATTCG	CGATCMgAGATCG	CGCACMgCATGCG	CGCGCMgCCCGCG	CGGACMgCATCCG	CGGCCMgAGGCCG	CGGGCMgCACCCG	CGTACMgAGTACG
CGAACMgCCTTCG	CGATCMgCAATCG	CGCACMgCCTGCG	CGCGCMgGACGCG	CGGACMgCCTCCG	CGGCCMgCAGCCG	CGGGCMgCCCCCG	CGTACMgCATACG
CGAACMgGATTCG	CGATCMgCCATCG	CGCACMgGATGCG	CGCGCMgGCCGCG	CGGACMgGATCCG	CGGCCMgCCGCCG	CGGGCMgGACCCG	CGTACMgCCTACG
CGAACMgGCTTCG	CGATCMgGAATCG	CGCACMgGCTGCG	CGCGCMgMgCGCG	CGGACMgGCTCCG	CGGCCMgGAGCCG	CGGGCMgGCCCCG	CGTACMgGATACG
CGAACMgMgTTCG	CGATCMgGCATCG	CGCACMgMgTGCG	CGCGCMgTACGCG	CGGACMgMgTCCG	CGGCCMgGCGCCG	CGGGCMgMgCCCG	CGTACMgGCTACG
CGAACMgTATTCG	CGATCMgMgATCG	CGCACMgTATGCG	CGCGCMgTCCGCG	CGGACMgTATCCG	CGGCCMgTAGCCG	CGGGCMgTACCCG	CGTACMgMgTACG
CGAACMgTCTTCG	CGATCMgTAATCG	CGCACMgTCTGCG	CGCGCTAMgCGCG	CGGACMgTCTCCG	CGGCCMgTCGCCG	CGGGCMgTCCCCG	CGTACMgTATACG
CGAACTAMgTTCG	CGATCMgTCATCG	CGCACTAMgTGCG	CGCGCTCMgCGCG	CGGACTAMgTCCG	CGGCCTAMgGCCG	CGGGCTAMgCCCG	CGTACMgTCTACG
CGAACTCMgTTCG	CGATCTAMgATCG	CGCACTCMgTGCG	CGCGCTGMgCGCG	CGGACTCMgTCCG	CGGCCTCMgGCCG	CGGGCTCMgCCCG	CGTACTAMgTACG
CGAACTGMgTTCG	CGATCTCMgATCG	CGCACTGMgTGCG	CGCGCTMgACGCG	CGGACTGMgTCCG	CGGCCTGMgGCCG	CGGGCTGMgCCCG	CGTACTCMgTACG
CGAACTMgATTCG	CGATCTGMgATCG	CGCACTMgATGCG	CGCGCTMgCCGCG	CGGACTMgATCCG	CGGCCTMgAGCCG	CGGGCTMgACCCG	CGTACTGMgTACG
CGAACTMgCTTCG	CGATCTMgAATCG	CGCACTMgCTGCG	CGCGCTTMgCGCG	CGGACTMgCTCCG	CGGCCTMgCGCCG	CGGGCTMgCCCCG	CGTACTMgATACG
CGAACTTMgTTCG	CGATCTMgCATCG	CGCACTTMgTGCG	CGCGGAAMgCGCG	CGGACTTMgTCCG	CGGCCTTMgGCCG	CGGGCTTMgCCCG	CGTACTMgCTACG
CGAAGAAMgTTCG	CGATGAAMgATCG	CGCAGACMgTGCG	CGCGGACMgCGCG	CGGAGAAMgTCCG	CGGCGAAMgGCCG	CGGGGAAMgCCCG	CGTACTTMgTACG
CGAAGACMgTTCG	CGATGACMgATCG	CGCAGAGMgTGCG	CGCGGAGMgCGCG	CGGAGACMgTCCG	CGGCGACMgGCCG	CGGGGACMgCCCG	CGTAGAAMgTACG
CGAAGAGMgTTCG	CGATGAGMgATCG	CGCAGAMgATGCG	CGCGGAMgACGCG	CGGAGAGMgTCCG	CGGCGAGMgGCCG	CGGGGAGMgCCCG	CGTAGACMgTACG
CGAAGAMgCTTCG	CGATGAMgAATCG	CGCAGAMgCTGCG	CGCGGAMgCCGCG	CGGAGAMgATCCG	CGGCGAMgAGCCG	CGGGGAMgACCCG	CGTAGAGMgTACG
CGAAGATMgTTCG	CGATGAMgCATCG	CGCAGATMgTGCG	CGCGGATMgCGCG	CGGAGAMgCTCCG	CGGCGAMgCGCCG	CGGGGAMgCCCCG	CGTAGAMgATACG
CGAAGCAMgTTCG	CGATGATMgATCG	CGCAGCAMgTGCG	CGCGGCAMgCGCG	CGGAGATMgTCCG	CGGCGATMgGCCG	CGGGGATMgCCCG	CGTAGAMgCTACG
CGAAGCCMgTTCG	CGATGCAMgATCG	CGCAGCCMgTGCG	CGCGGCCMgCGCG	CGGAGCAMgTCCG	CGGCGCAMgGCCG	CGGGGCAMgCCCG	CGTAGATMgTACG
CGAAGCGMgTTCG	CGATGCCMgATCG	CGCAGCGMgTGCG	CGCGGCGMgCGCG	CGGAGCCMgTCCG	CGGCGCCMgGCCG	CGGGGCCMgCCCG	CGTAGCAMgTACG
CGAAGCMgATTCG	CGATGCGMgATCG	CGCAGCMgATGCG	CGCGGCMgACGCG	CGGAGCGMgTCCG	CGGCGCMgAGCCG	CGGGGCGMgCCCG	CGTAGCCMgTACG
CGAAGCMgCTTCG	CGATGCMgAATCG	CGCAGCMgCTGCG	CGCGGCMgCCGCG	CGGAGCMgATCCG	CGGCGCMgCGCCG	CGGGGCMgACCCG	CGTAGCGMgTACG
CGAAGCTMgTTCG	CGATGCMgCATCG	CGCAGCTMgTGCG	CGCGGCTMgCGCG	CGGAGCMgCTCCG	CGGCGCTMgGCCG	CGGGGCMgCCCCG	CGTAGCMgATACG
CGAAGGAMgTTCG	CGATGCTMgATCG	CGCAGGAMgTGCG	CGCGGGAMgCGCG	CGGAGCTMgTCCG	CGGCGGAMgGCCG	CGGGGCTMgCCCG	CGTAGCMgCTACG
CGAAGGCMgTTCG	CGATGGAMgATCG	CGCAGGCMgTGCG	CGCGGGCMgCGCG	CGGAGGAMgTCCG	CGGCGGCMgGCCG	CGGGGGAMgCCCG	CGTAGCTMgTACG
CGAAGGGMgTTCG	CGATGGCMgATCG	CGCAGGGMgTGCG	CGCGGGGMgCGCG	CGGAGGCMgTCCG	CGGCGGGMgGCCG	CGGGGGCMgCCCG	CGTAGGAMgTACG
CGAAGGMgATTCG	CGATGGGMgATCG	CGCAGGMgATGCG	CGCGGGMgACGCG	CGGAGGGMgTCCG	CGGCGGMgCGCCG	CGGGGGGMgCCCG	CGTAGGCMgTACG
CGAAGGMgCTTCG	CGATGGMgAATCG	CGCAGGMgCTGCG	CGCGGGMgCCGCG	CGGAGGMgATCCG	CGGCGGTMgGCCG	CGGGGGMgACCCG	CGTAGGGMgTACG
CGAAGGTMgTTCG	CGATGGMgCATCG	CGCAGGTMgTGCG	CGCGGGTMgCGCG	CGGAGGMgCTCCG	CGGCGMgAAGCCG	CGGGGGMgCCCCG	CGTAGGMgATACG
CGAAGMgAATTCG	CGATGGTMgATCG	CGCAGMgAATGCG	CGCGGMgAACGCG	CGGAGGTMgTCCG	CGGCGMgACGCCG	CGGGGGTMgCCCG	CGTAGGMgCTACG
CGAAGMgACTTCG	CGATGMgAAATCG	CGCAGMgACTGCG	CGCGGMgACCGCG	CGGAGMgAATCCG	CGGCGMgCAGCCG	CGGGGMgAACCCG	CGTAGGTMgTACG
CGAAGMgCATTCG	CGATGMgACATCG	CGCAGMgCATGCG	CGCGGMgCACGCG	CGGAGMgACTCCG	CGGCGMgGAGCCG	CGGGGMgACCCCG	CGTAGMgAATACG
CGAAGMgMgTTCG	CGATGMgCAATCG	CGCAGMgGATGCG	CGCGGMgGACGCG	CGGAGMgCATCCG	CGGCGMgMgGCCG	CGGGGMgCACCCG	CGTAGMgCATACG
CGAAGMgTATTCG	CGATGMgGAATCG	CGCAGMgMgTGCG	CGCGGMgMgCGCG	CGGAGMgGATCCG	CGGCGMgTAGCCG	CGGGGMgGACCCG	CGTAGMgGATACG
CGAAGTAMgTTCG	CGATGMgMgATCG	CGCAGMgTATGCG	CGCGGMgTACGCG	CGGAGMgMgTCCG	CGGCGTAMgGCCG	CGGGGMgMgCCCG	CGTAGMgMgTACG
CGAAGTCMgTTCG	CGATGMgTAATCG	CGCAGTAMgTGCG	CGCGGTAMgCGCG	CGGAGMgTATCCG	CGGCGTCMgGCCG	CGGGGMgTACCCG	CGTAGMgTATACG
CGAAGTGMgTTCG	CGATGTAMgATCG	CGCAGTCMgTGCG	CGCGGTCMgCGCG	CGGAGTAMgTCCG	CGGCGTGMgGCCG	CGGGGTAMgCCCG	CGTAGTAMgTACG
CGAAGTMgATTCG	CGATGTCMgATCG	CGCAGTGMgTGCG	CGCGGTGMgCGCG	CGGAGTCMgTCCG	CGGCGTMgAGCCG	CGGGGTCMgCCCG	CGTAGTCMgTACG
CGAAGTTMgTTCG	CGATGTGMgATCG	CGCAGTMgATGCG	CGCGGTMgACGCG	CGGAGTGMgTCCG	CGGCGTTMgGCCG	CGGGGTGMgCCCG	CGTAGTGMgTACG
CGAAMgAAATTCG	CGATGTMgAATCG	CGCAGTTMgTGCG	CGCGGTTMgCGCG	CGGAGTMgATCCG	CGGCMgAAAGCCG	CGGGGTMgACCCG	CGTAGTMgATACG
CGAAMgACATTCG	CGATGTTMgATCG	CGCAMgAAATGCG	CGCGMgAAACGCG	CGGAGTTMgTCCG	CGGCMgACAGCCG	CGGGGTTMgCCCG	CGTAGTTMgTACG
CGAAMgAGATTCG	CGATMgAAAATCG	CGCAMgACATGCG	CGCGMgACACGCG	CGGAMgAAATCCG	CGGCMgAGAGCCG	CGGGMgAAACCCG	CGTAMgACATACG
CGAAMgAMgTTCG	CGATMgACAATCG	CGCAMgAGATGCG	CGCGMgAGACGCG	CGGAMgACATCCG	CGGCMgAMgGCCG	CGGGMgACACCCG	CGTAMgAGATACG
CGAAMgATATTCG	CGATMgAGAATCG	CGCAMgAMgTGCG	CGCGMgAMgCGCG	CGGAMgAGATCCG	CGGCMgATAGCCG	CGGGMgAGACCCG	CGTAMgAMgTACG
CGAAMgCAATTCG	CGATMgAMgATCG	CGCAMgATATGCG	CGCGMgATACGCG	CGGAMgAMgTCCG	CGGCMgCAAGCCG	CGGGMgAMgCCCG	CGTAMgATATACG
CGAAMgCCATTCG	CGATMgATAATCG	CGCAMgCAATGCG	CGCGMgCAACGCG	CGGAMgATATCCG	CGGCMgCCAGCCG	CGGGMgATACCCG	CGTAMgCAATACG
CGAAMgCGATTCG	CGATMgCAAATCG	CGCAMgCCATGCG	CGCGMgCCACGCG	CGGAMgCAATCCG	CGGCMgCGAGCCG	CGGGMgCAACCCG	CGTAMgCCATACG
CGAAMgCMgTTCG	CGATMgCCAATCG	CGCAMgCMgTGCG	CGCGMgCGACGCG	CGGAMgCCATCCG	CGGCMgCMgGCCG	CGGGMgCCACCCG	CGTAMgCGATACG
CGAAMgCTATTCG	CGATMgCGAATCG	CGCAMgCTATGCG	CGCGMgCMgCGCG	CGGAMgCGATCCG	CGGCMgCTAGCCG	CGGGMgCGACCCG	CGTAMgCMgTACG
CGAAMgGAATTCG	CGATMgCMgATCG	CGCAMgGCATGCG	CGCGMgCTACGCG	CGGAMgCMgTCCG	CGGCMgGAAGCCG	CGGGMgCMgCCCG	CGTAMgCTATACG
CGAAMgGCATTCG	CGATMgCTAATCG	CGCAMgGGATGCG	CGCGMgGAACGCG	CGGAMgCTATCCG	CGGCMgGCAGCCG	CGGGMgCTACCCG	CGTAMgGAATACG
CGAAMgGGATTCG	CGATMgGAAATCG	CGCAMgGTATGCG	CGCGMgGCACGCG	CGGAMgGAATCCG	CGGCMgGGAGCCG	CGGGMgGAACCCG	CGTAMgGCATACG
CGAAMgGTATTCG	CGATMgGCAATCG	CGCAMgMgATGCG	CGCGMgGGACGCG	CGGAMgGCATCCG	CGGCMgGTAGCCG	CGGGMgGCACCCG	CGTAMgGGATACG
CGAAMgMgATTCG	CGATMgGGAATCG	CGCAMgTAATGCG	CGCGMgGTACGCG	CGGAMgGGATCCG	CGGCMgMgAGCCG	CGGGMgGGACCCG	CGTAMgGTATACG
CGAAMgTAATTCG	CGATMgGTAATCG	CGCAMgTCATGCG	CGCGMgMgACGCG	CGGAMgGTATCCG	CGGCMgTAAGCCG	CGGGMgGTACCCG	CGTAMgMgATACG
CGAAMgTCATTCG	CGATMgMgAATCG	CGCAMgTGATGCG	CGCGMgTAACGCG	CGGAMgMgATCCG	CGGCMgTCAGCCG	CGGGMgMgACCCG	CGTAMgTAATACG
CGAAMgTGATTCG	CGATMgTAAATCG	CGCAMgTTATGCG	CGCGMgTCACGCG	CGGAMgTAATCCG	CGGCMgTGAGCCG	CGGGMgTAACCCG	CGTAMgTCATACG
CGAAMgTTATTCG	CGATMgTCAATCG	CGCATAMgATGCG	CGCGMgTGACGCG	CGGAMgTCATCCG	CGGCMgTTAGCCG	CGGGMgTCACCCG	CGTAMgTGATACG
CGAATAMgATTCG	CGATMgTGAATCG	CGCATCMgATGCG	CGCGMgTTACGCG	CGGAMgTGATCCG	CGGCTAMgAGCCG	CGGGMgTGACCCG	CGTATAMgATACG
CGAATCMgATTCG	CGATMgTTAATCG	CGCATGMgATGCG	CGCGTAMgACGCG	CGGAMgTTATCCG	CGGCTCMgAGCCG	CGGGMgTTACCCG	CGTATCMgATACG
CGAATGMgATTCG	CGATTAMgAATCG	CGCATMgAATGCG	CGCGTCMgACGCG	CGGATAMgATCCG	CGGCTGMgAGCCG	CGGGTAMgACCCG	CGTATGMgATACG
CGAATMgAATTCG	CGATTCMgAATCG		CGCGTGMgACGCG	CGGATCMgATCCG	CGGCTMgAAGCCG	CGGGTCMgACCCG	CGTATMgAATACG
	CGATTGMgAATCG		CGCGTMgAACGCG	CGGATGMgATCCG		CGGGTGMgACCCG
	CGATTMgAAATCG			CGGATMgAATCCG		CGGGTMgAACCCG

## Sheet: hexamers_with_different_flanks
CGAC_hexamer_with_MG_at_end_GTCG	CGAG_hexamer_with_MG_at_end_CTCG	CGCC_hexamer_with_MG_at_end_GGCG	CGCG_hexamer_with_MG_at_end_CGCG	CGGT_hexamer_with_MG_at_end_ACCG	CGTC_hexamer_with_MG_at_end_GACG	CGTT_hexamer_with_MG_at_end_AACG
CGACAAACMgGTCG	CGAGAACGMgCTCG	CGCCAGAAMgGGCG	CGCGAAACMgCGCG	CGGTAGACMgACCG	CGTCAGAAMgGACG	CGTTAAMgMgAACG
CGACAAAGMgGTCG	CGAGAACTMgCTCG	CGCCAGACMgGGCG	CGCGAAAGMgCGCG	CGGTAGAGMgACCG	CGTCAGACMgGACG	CGTTACMgMgAACG
CGACAACAMgGTCG	CGAGAAGAMgCTCG	CGCCAGAGMgGGCG	CGCGAACAMgCGCG	CGGTAGATMgACCG	CGTCAGAGMgGACG	CGTTAGMgMgAACG
CGACAACCMgGTCG	CGAGAAGCMgCTCG	CGCCAGATMgGGCG	CGCGAACCMgCGCG	CGGTAGCAMgACCG	CGTCAGATMgGACG	CGTTAMgAMgAACG
CGACAACGMgGTCG	CGAGAAGTMgCTCG	CGCCAGCAMgGGCG	CGCGAACGMgCGCG	CGGTAGCCMgACCG	CGTCAGCAMgGACG	CGTTAMgGMgAACG
CGACAACTMgGTCG	CGAGAAMgMgCTCG	CGCCAGCCMgGGCG	CGCGAACTMgCGCG	CGGTAGCGMgACCG	CGTCAGCCMgGACG	CGTTAMgTMgAACG
CGACAAGAMgGTCG	CGAGAATAMgCTCG	CGCCAGCGMgGGCG	CGCGAAGAMgCGCG	CGGTAGCTMgACCG	CGTCAGCGMgGACG	CGTTATCAMgAACG
CGACAAGCMgGTCG	CGAGAATCMgCTCG	CGCCAGCTMgGGCG	CGCGAAGCMgCGCG	CGGTAGTAMgACCG	CGTCAGCTMgGACG	CGTTATCCMgAACG
CGACAAGGMgGTCG	CGAGAATGMgCTCG	CGCCAGTAMgGGCG	CGCGAAGGMgCGCG	CGGTAGTGMgACCG	CGTCAGTAMgGACG	CGTTATCGMgAACG
CGACAAGTMgGTCG	CGAGACAAMgCTCG	CGCCAGTGMgGGCG	CGCGAAGTMgCGCG	CGGTAGTTMgACCG	CGTCAGTGMgGACG	CGTTATCTMgAACG
CGACAAMgMgGTCG	CGAGACACMgCTCG	CGCCAGTTMgGGCG	CGCGAAMgMgCGCG	CGGTAMgCMgACCG	CGTCAGTTMgGACG	CGTTATGAMgAACG
CGACAATAMgGTCG	CGAGACAGMgCTCG	CGCCAMgCMgGGCG	CGCGAATAMgCGCG	CGGTAMgGMgACCG	CGTCAMgCMgGACG	CGTTATGCMgAACG
CGACAATCMgGTCG	CGAGACATMgCTCG	CGCCATAAMgGGCG	CGCGAATCMgCGCG	CGGTAMgTMgACCG	CGTCAMgGMgGACG	CGTTATGTMgAACG
CGACAATGMgGTCG	CGAGACCAMgCTCG	CGCCATACMgGGCG	CGCGAATGMgCGCG	CGGTATAAMgACCG	CGTCAMgTMgGACG	CGTTATMgMgAACG
CGACACAAMgGTCG	CGAGACCCMgCTCG	CGCCATAGMgGGCG	CGCGACAAMgCGCG	CGGTATACMgACCG	CGTCATAAMgGACG	CGTTATTAMgAACG
CGACACACMgGTCG	CGAGACCGMgCTCG	CGCCATCTMgGGCG	CGCGACACMgCGCG	CGGTATAGMgACCG	CGTCATACMgGACG	CGTTATTCMgAACG
CGACACAGMgGTCG	CGAGACCTMgCTCG	CGCCATGCMgGGCG	CGCGACAGMgCGCG	CGGTATCTMgACCG	CGTCATAGMgGACG	CGTTATTGMgAACG
CGACACATMgGTCG	CGAGACGAMgCTCG	CGCCATGTMgGGCG	CGCGACATMgCGCG	CGGTATGCMgACCG	CGTCATCTMgGACG	CGTTCACTMgAACG
CGACAMgGMgGTCG	CGAGACGCMgCTCG	CGCCATMgMgGGCG	CGCGACCAMgCGCG	CGGTATGTMgACCG	CGTCATGCMgGACG	CGTTCAGAMgAACG
CGACAMgTMgGTCG	CGAGACGGMgCTCG	CGCCATTAMgGGCG	CGCGACCCMgCGCG	CGGTATMgMgACCG	CGTCATGTMgGACG	CGTTCAGCMgAACG
CGACATCAMgGTCG	CGAGACGTMgCTCG	CGCCATTCMgGGCG	CGCGACCGMgCGCG	CGGTATTAMgACCG	CGTCATMgMgGACG	CGTTCAGGMgAACG
CGACATCCMgGTCG	CGAGACMgMgCTCG	CGCCATTGMgGGCG	CGCGACCTMgCGCG	CGGTATTCMgACCG	CGTCATTAMgGACG	CGTTCAGTMgAACG
CGACATCGMgGTCG	CGAGACTAMgCTCG	CGCCCAATMgGGCG	CGCGACGAMgCGCG	CGGTATTGMgACCG	CGTCATTCMgGACG	CGTTCAMgMgAACG
CGACATCTMgGTCG	CGAGACTCMgCTCG	CGCCCAMgMgGGCG	CGCGACGCMgCGCG	CGGTCAATMgACCG	CGTCATTGMgGACG	CGTTCATAMgAACG
CGACATGAMgGTCG	CGAGACTGMgCTCG	CGCCCATTMgGGCG	CGCGACGGMgCGCG	CGGTCACAMgACCG	CGTCCAATMgGACG	CGTTCATCMgAACG
CGACATGCMgGTCG	CGAGACTTMgCTCG	CGCCCCAAMgGGCG	CGCGACGTMgCGCG	CGGTCACCMgACCG	CGTCCACAMgGACG	CGTTCATGMgAACG
CGACATGTMgGTCG	CGAGAGAAMgCTCG	CGCCCCACMgGGCG	CGCGACMgMgCGCG	CGGTCACGMgACCG	CGTCCACCMgGACG	CGTTCATTMgAACG
CGACATMgMgGTCG	CGAGAGACMgCTCG	CGCCCCATMgGGCG	CGCGACTAMgCGCG	CGGTCAGTMgACCG	CGTCCACGMgGACG	CGTTCCAAMgAACG
CGACATTAMgGTCG	CGAGAGATMgCTCG	CGCCCCCGMgGGCG	CGCGACTCMgCGCG	CGGTCAMgMgACCG	CGTCCAGTMgGACG	CGTTCCACMgAACG
CGACATTCMgGTCG	CGAGAGCAMgCTCG	CGCCCCCTMgGGCG	CGCGACTGMgCGCG	CGGTCATAMgACCG	CGTCCAMgMgGACG	CGTTCCAGMgAACG
CGACATTGMgGTCG	CGAGAGCCMgCTCG	CGCCCCGAMgGGCG	CGCGACTTMgCGCG	CGGTCATGMgACCG	CGTCCATAMgGACG	CGTTCCATMgAACG
CGACCACTMgGTCG	CGAGAGCGMgCTCG	CGCCCCGCMgGGCG	CGCGAGAAMgCGCG	CGGTCATTMgACCG	CGTCCATGMgGACG	CGTTCCCAMgAACG
CGACCAGAMgGTCG	CGAGAGCTMgCTCG	CGCCCCGGMgGGCG	CGCGAGACMgCGCG	CGGTCCAAMgACCG	CGTCCATTMgGACG	CGTTCCCCMgAACG
CGACCAGCMgGTCG	CGAGAGGAMgCTCG	CGCCCCGTMgGGCG	CGCGAGAGMgCGCG	CGGTCCACMgACCG	CGTCCCAAMgGACG	CGTTCCCGMgAACG
CGACCAGGMgGTCG	CGAGAGGCMgCTCG	CGCCCCTAMgGGCG	CGCGAGATMgCGCG	CGGTCCAGMgACCG	CGTCCCACMgGACG	CGTTCCCTMgAACG
CGACCAGTMgGTCG	CGAGAGGGMgCTCG	CGCCCCTCMgGGCG	CGCGAGCAMgCGCG	CGGTCCATMgACCG	CGTCCCAGMgGACG	CGTTCCGAMgAACG
CGACCAMgMgGTCG	CGAGAGGTMgCTCG	CGCCCCTGMgGGCG	CGCGAGCCMgCGCG	CGGTCCCCMgACCG	CGTCCCATMgGACG	CGTTCCGCMgAACG
CGACCATAMgGTCG	CGAGAGMgMgCTCG	CGCCCCTTMgGGCG	CGCGAGCGMgCGCG	CGGTCCCGMgACCG	CGTCCCCCMgGACG	CGTTCCGGMgAACG
CGACCATCMgGTCG	CGAGAGTAMgCTCG	CGCCCMgAMgGGCG	CGCGAGCTMgCGCG	CGGTCCCTMgACCG	CGTCCCCGMgGACG	CGTTCCGTMgAACG
CGACCATGMgGTCG	CGAGAGTCMgCTCG	CGCCCTGCMgGGCG	CGCGAGGAMgCGCG	CGGTCCGAMgACCG	CGTCCCCTMgGACG	CGTTCCMgMgAACG
CGACCATTMgGTCG	CGAGAGTGMgCTCG	CGCCGCTTMgGGCG	CGCGAGGCMgCGCG	CGGTCCGCMgACCG	CGTCCCGAMgGACG	CGTTCCTAMgAACG
CGACCCAAMgGTCG	CGAGAGTTMgCTCG	CGCCGGTTMgGGCG	CGCGAGGGMgCGCG	CGGTCCGGMgACCG	CGTCCCGCMgGACG	CGTTCCTCMgAACG
CGACCCACMgGTCG	CGAGAMgCMgCTCG	CGCCGTATMgGGCG	CGCGAGGTMgCGCG	CGGTCCGTMgACCG	CGTCCCGGMgGACG	CGTTCCTGMgAACG
CGACCCAGMgGTCG	CGAGAMgGMgCTCG	CGCCGTGAMgGGCG	CGCGAGMgMgCGCG	CGGTCCMgMgACCG	CGTCCCGTMgGACG	CGTTCCTTMgAACG
CGACCCATMgGTCG	CGAGAMgTMgCTCG	CGCCGTGCMgGGCG	CGCGAGTAMgCGCG	CGGTCCTAMgACCG	CGTCCCMgMgGACG	CGTTCGMgMgAACG
CGACCCCAMgGTCG	CGAGATAAMgCTCG	CGCCGTGGMgGGCG	CGCGAGTCMgCGCG	CGGTCCTCMgACCG	CGTCCCTAMgGACG	CGTTCMgAMgAACG
CGACCCCCMgGTCG	CGAGATACMgCTCG	CGCCGTGTMgGGCG	CGCGAGTGMgCGCG	CGGTCCTGMgACCG	CGTCCCTCMgGACG	CGTTCMgCMgAACG
CGACCCCGMgGTCG	CGAGATAGMgCTCG	CGCCMgAAMgGGCG	CGCGAGTTMgCGCG	CGGTCCTTMgACCG	CGTCCCTGMgGACG	CGTTCMgGMgAACG
CGACCCCTMgGTCG	CGAGATATMgCTCG	CGCCMgACMgGGCG	CGCGAMgAMgCGCG	CGGTCMgAMgACCG	CGTCCCTTMgGACG	CGTTCMgTMgAACG
CGACCCGAMgGTCG	CGAGATCAMgCTCG	CGCCMgAGMgGGCG	CGCGAMgCMgCGCG	CGGTCMgCMgACCG	CGTCCMgAMgGACG	CGTTCTAAMgAACG
CGACCCGCMgGTCG	CGAGATCCMgCTCG	CGCCMgATMgGGCG	CGCGAMgGMgCGCG	CGGTCMgGMgACCG	CGTCCMgCMgGACG	CGTTCTACMgAACG
CGACCCGGMgGTCG	CGAGATCGMgCTCG	CGCCMgCCMgGGCG	CGCGAMgTMgCGCG	CGGTCMgTMgACCG	CGTCCMgGMgGACG	CGTTCTAGMgAACG
CGACCCGTMgGTCG	CGAGATCTMgCTCG	CGCCMgCGMgGGCG	CGCGATAAMgCGCG	CGGTCTAAMgACCG	CGTCCMgTMgGACG	CGTTCTATMgAACG
CGACCCMgMgGTCG	CGAGATGAMgCTCG	CGCCMgMgMgGGCG	CGCGATACMgCGCG	CGGTCTACMgACCG	CGTCCTAAMgGACG	CGTTCTCAMgAACG
CGACCCTAMgGTCG	CGAGATGCMgCTCG	CGCCMgTAMgGGCG	CGCGATAGMgCGCG	CGGTCTAGMgACCG	CGTCCTACMgGACG	CGTTCTCCMgAACG
CGACCCTCMgGTCG	CGAGATGGMgCTCG	CGCCMgTCMgGGCG	CGCGATATMgCGCG	CGGTCTATMgACCG	CGTCCTAGMgGACG	CGTTCTCGMgAACG
CGACCCTGMgGTCG	CGAGATGTMgCTCG	CGCCTATTMgGGCG	CGCGATCAMgCGCG	CGGTCTCAMgACCG	CGTCCTATMgGACG	CGTTCTCTMgAACG
CGACCCTTMgGTCG	CGAGATMgMgCTCG	CGCCTCAAMgGGCG	CGCGATCCMgCGCG	CGGTCTCCMgACCG	CGTCCTCAMgGACG	CGTTCTGAMgAACG
CGACCGMgMgGTCG	CGAGATTAMgCTCG	CGCCTCACMgGGCG	CGCGATCGMgCGCG	CGGTCTCTMgACCG	CGTCCTCCMgGACG	CGTTCTGCMgAACG
CGACCMgAMgGTCG	CGAGATTGMgCTCG	CGCCTCAGMgGGCG	CGCGATCTMgCGCG	CGGTCTGAMgACCG	CGTCCTCGMgGACG	CGTTCTGGMgAACG
CGACCMgCMgGTCG	CGAGCAAAMgCTCG	CGCCTCATMgGGCG	CGCGATGAMgCGCG	CGGTCTGCMgACCG	CGTCCTCTMgGACG	CGTTCTGTMgAACG
CGACCMgGMgGTCG	CGAGCAACMgCTCG	CGCCTCCAMgGGCG	CGCGATGCMgCGCG	CGGTCTGGMgACCG	CGTCCTGAMgGACG	CGTTCTMgMgAACG
CGACCMgTMgGTCG	CGAGCAAGMgCTCG	CGCCTCCGMgGGCG	CGCGATGGMgCGCG	CGGTCTGTMgACCG	CGTCCTGCMgGACG	CGTTCTTAMgAACG
CGACCTAAMgGTCG	CGAGCAATMgCTCG	CGCCTCCTMgGGCG	CGCGATGTMgCGCG	CGGTCTMgMgACCG	CGTCCTGGMgGACG	CGTTCTTCMgAACG
CGACCTACMgGTCG	CGAGCACAMgCTCG	CGCCTCGAMgGGCG	CGCGATMgMgCGCG	CGGTCTTAMgACCG	CGTCCTGTMgGACG	CGTTCTTGMgAACG
CGACCTAGMgGTCG	CGAGCACCMgCTCG	CGCCTCGCMgGGCG	CGCGATTAMgCGCG	CGGTCTTGMgACCG	CGTCCTMgMgGACG	CGTTCTTTMgAACG
CGACCTATMgGTCG	CGAGCACGMgCTCG	CGCCTCGGMgGGCG	CGCGATTCMgCGCG	CGGTCTTTMgACCG	CGTCCTTAMgGACG	CGTTGACCMgAACG
CGACCTCAMgGTCG	CGAGCACTMgCTCG	CGCCTCGTMgGGCG	CGCGATTGMgCGCG	CGGTGAGTMgACCG	CGTCCTTGMgGACG	CGTTGACTMgAACG
CGACCTCCMgGTCG	CGAGCAGAMgCTCG	CGCCTCMgMgGGCG	CGCGCAACMgCGCG	CGGTGAMgMgACCG	CGTCCTTTMgGACG	CGTTGAGAMgAACG
CGACCTCGMgGTCG	CGAGCAGCMgCTCG	CGCCTCTAMgGGCG	CGCGCAAGMgCGCG	CGGTGATTMgACCG	CGTCGAGTMgGACG	CGTTGAGCMgAACG
CGACCTCTMgGTCG	CGAGCAGGMgCTCG	CGCCTCTCMgGGCG	CGCGCAATMgCGCG	CGGTGCMgMgACCG	CGTCGAMgMgGACG	CGTTGAGTMgAACG
CGACCTGAMgGTCG	CGAGCAGTMgCTCG	CGCCTCTGMgGGCG	CGCGCACAMgCGCG	CGGTGCTAMgACCG	CGTCGATTMgGACG	CGTTGAMgMgAACG
CGACCTGCMgGTCG	CGAGCAMgMgCTCG	CGCCTCTTMgGGCG	CGCGCACCMgCGCG	CGGTGCTCMgACCG	CGTCGCMgMgGACG	CGTTGATTMgAACG
CGACCTGGMgGTCG	CGAGCATAMgCTCG	CGCCTGAAMgGGCG	CGCGCACGMgCGCG	CGGTGCTGMgACCG	CGTCGCTAMgGACG	CGTTGCMgMgAACG
CGACCTGTMgGTCG	CGAGCATCMgCTCG	CGCCTGACMgGGCG	CGCGCACTMgCGCG	CGGTGCTTMgACCG	CGTCGCTCMgGACG	CGTTGCTAMgAACG
CGACCTMgMgGTCG	CGAGCATGMgCTCG	CGCCTGAGMgGGCG	CGCGCAGAMgCGCG	CGGTGGTCMgACCG	CGTCGCTGMgGACG	CGTTGCTCMgAACG
CGACCTTAMgGTCG	CGAGCATTMgCTCG	CGCCTGATMgGGCG	CGCGCAGCMgCGCG	CGGTGGTGMgACCG	CGTCGCTTMgGACG	CGTTGCTGMgAACG
CGACCTTCMgGTCG	CGAGCCAAMgCTCG	CGCCTGCAMgGGCG	CGCGCAGGMgCGCG	CGGTGGTTMgACCG	CGTCGGTCMgGACG	CGTTGCTTMgAACG
CGACCTTGMgGTCG	CGAGCCACMgCTCG	CGCCTGCCMgGGCG	CGCGCAGTMgCGCG	CGGTGMgAMgACCG	CGTCGGTGMgGACG	CGTTGGGTMgAACG
CGACCTTTMgGTCG	CGAGCCAGMgCTCG	CGCCTGCGMgGGCG	CGCGCATAMgCGCG	CGGTGMgCMgACCG	CGTCGGTTMgGACG	CGTTGGMgMgAACG
CGACGACCMgGTCG	CGAGCCATMgCTCG	CGCCTGGCMgGGCG	CGCGCATCMgCGCG	CGGTGMgGMgACCG	CGTCGMgAMgGACG	CGTTGGTCMgAACG
CGACGACTMgGTCG	CGAGCCCAMgCTCG	CGCCTGGTMgGGCG	CGCGCATGMgCGCG	CGGTGMgTMgACCG	CGTCGMgCMgGACG	CGTTGGTGMgAACG
CGACGAGAMgGTCG	CGAGCCCCMgCTCG	CGCCTGMgMgGGCG	CGCGCATTMgCGCG	CGGTGTATMgACCG	CGTCGMgGMgGACG	CGTTGGTTMgAACG
CGACGAGCMgGTCG	CGAGCCCGMgCTCG	CGCCTGTAMgGGCG	CGCGCCAAMgCGCG	CGGTGTCAMgACCG	CGTCGMgTMgGACG	CGTTGMgAMgAACG
CGACGAGGMgGTCG	CGAGCCCTMgCTCG	CGCCTGTCMgGGCG	CGCGCCACMgCGCG	CGGTGTCCMgACCG	CGTCGTATMgGACG	CGTTGMgCMgAACG
CGACGAGTMgGTCG	CGAGCCGAMgCTCG	CGCCTGTGMgGGCG	CGCGCCAGMgCGCG	CGGTGTCGMgACCG	CGTCGTCAMgGACG	CGTTGMgGMgAACG
CGACGAMgMgGTCG	CGAGCCGCMgCTCG	CGCCTGTTMgGGCG	CGCGCCATMgCGCG	CGGTGTCTMgACCG	CGTCGTCCMgGACG	CGTTGMgTMgAACG
CGACGATAMgGTCG	CGAGCCGGMgCTCG	CGCCTMgAMgGGCG	CGCGCCCAMgCGCG	CGGTGTGAMgACCG	CGTCGTCGMgGACG	CGTTGTATMgAACG
CGACGATCMgGTCG	CGAGCCGTMgCTCG	CGCCTMgGMgGGCG	CGCGCCCCMgCGCG	CGGTGTGCMgACCG	CGTCGTCTMgGACG	CGTTGTCAMgAACG
CGACGATGMgGTCG	CGAGCCMgMgCTCG	CGCCTMgTMgGGCG	CGCGCCCGMgCGCG	CGGTGTGGMgACCG	CGTCGTGAMgGACG	CGTTGTCCMgAACG
CGACGATTMgGTCG	CGAGCCTAMgCTCG	CGCCTTAAMgGGCG	CGCGCCCTMgCGCG	CGGTGTGTMgACCG	CGTCGTGCMgGACG	CGTTGTCGMgAACG
CGACGCAAMgGTCG	CGAGCCTCMgCTCG	CGCCTTACMgGGCG	CGCGCCGAMgCGCG	CGGTGTMgMgACCG	CGTCGTGGMgGACG	CGTTGTCTMgAACG
CGACGCACMgGTCG	CGAGCCTGMgCTCG	CGCCTTATMgGGCG	CGCGCCGCMgCGCG	CGGTMgAAMgACCG	CGTCGTGTMgGACG	CGTTGTGAMgAACG
CGACGCAGMgGTCG	CGAGCCTTMgCTCG	CGCCTTCCMgGGCG	CGCGCCGGMgCGCG	CGGTMgACMgACCG	CGTCGTMgMgGACG	CGTTGTGCMgAACG
CGACGCATMgGTCG	CGAGCGMgMgCTCG	CGCCTTCGMgGGCG	CGCGCCGTMgCGCG	CGGTMgAGMgACCG	CGTCMgAAMgGACG	CGTTGTGGMgAACG
CGACGCCAMgGTCG	CGAGCMgAMgCTCG	CGCCTTGAMgGGCG	CGCGCCMgMgCGCG	CGGTMgATMgACCG	CGTCMgACMgGACG	CGTTGTGTMgAACG
CGACGCCCMgGTCG	CGAGCMgCMgCTCG	CGCCTTGCMgGGCG	CGCGCCTAMgCGCG	CGGTMgCAMgACCG	CGTCMgAGMgGACG	CGTTGTMgMgAACG
CGACGCCGMgGTCG	CGAGCMgGMgCTCG	CGCCTTGGMgGGCG	CGCGCCTCMgCGCG	CGGTMgCCMgACCG	CGTCMgATMgGACG	CGTTGTTAMgAACG
CGACGCCTMgGTCG	CGAGCMgTMgCTCG	CGCCTTGTMgGGCG	CGCGCCTGMgCGCG	CGGTMgCGMgACCG	CGTCMgCAMgGACG	CGTTGTTCMgAACG
CGACGCGAMgGTCG	CGAGCTAAMgCTCG	CGCCTTTGMgGGCG	CGCGCCTTMgCGCG	CGGTMgGCMgACCG	CGTCMgCCMgGACG	CGTTGTTGMgAACG
CGACGCGCMgGTCG	CGAGCTACMgCTCG		CGCGCGAAMgCGCG	CGGTMgMgMgACCG	CGTCMgCGMgGACG	CGTTGTTTMgAACG
CGACGCGGMgGTCG	CGAGCTAGMgCTCG		CGCGCGACMgCGCG	CGGTMgTAMgACCG	CGTCMgGCMgGACG	CGTTMgAAMgAACG
CGACGCGTMgGTCG	CGAGCTATMgCTCG		CGCGCGAGMgCGCG	CGGTMgTCMgACCG	CGTCMgMgMgGACG	CGTTMgACMgAACG
CGACGCMgMgGTCG	CGAGCTCAMgCTCG		CGCGCGATMgCGCG	CGGTTAMgMgACCG	CGTCMgTAMgGACG	CGTTMgAGMgAACG
CGACGCTAMgGTCG	CGAGCTCCMgCTCG		CGCGCGCAMgCGCG	CGGTTATAMgACCG	CGTCMgTCMgGACG	CGTTMgATMgAACG
CGACGCTCMgGTCG	CGAGCTCGMgCTCG		CGCGCGCCMgCGCG	CGGTTATCMgACCG	CGTCTAMgMgGACG	CGTTMgCAMgAACG
CGACGCTGMgGTCG	CGAGCTCTMgCTCG		CGCGCGCGMgCGCG	CGGTTATGMgACCG	CGTCTATAMgGACG	CGTTMgCCMgAACG
CGACGCTTMgGTCG	CGAGCTGAMgCTCG		CGCGCGCTMgCGCG	CGGTTATTMgACCG	CGTCTATCMgGACG	CGTTMgCGMgAACG
CGACGGAAMgGTCG	CGAGCTGCMgCTCG		CGCGCGGAMgCGCG	CGGTTCAAMgACCG	CGTCTATGMgGACG	CGTTMgGCMgAACG
CGACGGACMgGTCG	CGAGCTGGMgCTCG		CGCGCGGCMgCGCG	CGGTTCACMgACCG	CGTCTATTMgGACG	CGTTMgMgMgAACG
CGACGGAGMgGTCG	CGAGCTGTMgCTCG		CGCGCGGGMgCGCG	CGGTTCAGMgACCG	CGTCTCAAMgGACG	CGTTMgTAMgAACG
CGACGGATMgGTCG	CGAGCTMgMgCTCG		CGCGCGGTMgCGCG	CGGTTCATMgACCG	CGTCTCACMgGACG	CGTTMgTCMgAACG
CGACGGCAMgGTCG	CGAGCTTAMgCTCG		CGCGCGMgMgCGCG	CGGTTCCAMgACCG	CGTCTCAGMgGACG	CGTTTACTMgAACG
CGACGGCCMgGTCG	CGAGCTTCMgCTCG		CGCGCGTAMgCGCG	CGGTTCCGMgACCG	CGTCTCATMgGACG	CGTTTAGAMgAACG
CGACGGCGMgGTCG	CGAGCTTGMgCTCG		CGCGCGTCMgCGCG	CGGTTCCTMgACCG	CGTCTCCAMgGACG	CGTTTAGCMgAACG
CGACGGCTMgGTCG	CGAGCTTTMgCTCG		CGCGCGTGMgCGCG	CGGTTCGAMgACCG	CGTCTCCGMgGACG	CGTTTAMgMgAACG
CGACGGGAMgGTCG	CGAGGAATMgCTCG		CGCGCGTTMgCGCG	CGGTTCGCMgACCG	CGTCTCCTMgGACG	CGTTTATAMgAACG
CGACGGGCMgGTCG	CGAGGACAMgCTCG		CGCGCMgAMgCGCG	CGGTTCGGMgACCG	CGTCTCGAMgGACG	CGTTTATCMgAACG
CGACGGGGMgGTCG	CGAGGAGAMgCTCG		CGCGCMgCMgCGCG	CGGTTCGTMgACCG	CGTCTCGGMgGACG	CGTTTATGMgAACG
CGACGGGTMgGTCG	CGAGGAGCMgCTCG		CGCGCMgGMgCGCG	CGGTTCMgMgACCG	CGTCTCGTMgGACG	CGTTTATTMgAACG
CGACGGMgMgGTCG	CGAGGAGGMgCTCG		CGCGCMgTMgCGCG	CGGTTCTAMgACCG	CGTCTCMgMgGACG	CGTTTCAAMgAACG
CGACGGTAMgGTCG	CGAGGAGTMgCTCG		CGCGCTAAMgCGCG	CGGTTCTCMgACCG	CGTCTCTAMgGACG	CGTTTCACMgAACG
CGACGGTCMgGTCG	CGAGGAMgMgCTCG		CGCGCTACMgCGCG	CGGTTCTGMgACCG	CGTCTCTCMgGACG	CGTTTCAGMgAACG
CGACGGTGMgGTCG	CGAGGATTMgCTCG		CGCGCTAGMgCGCG	CGGTTCTTMgACCG	CGTCTCTGMgGACG	CGTTTCATMgAACG
CGACGGTTMgGTCG	CGAGGCATMgCTCG		CGCGCTATMgCGCG	CGGTTGAAMgACCG	CGTCTCTTMgGACG	CGTTTCCAMgAACG
CGACGMgAMgGTCG	CGAGGCCAMgCTCG		CGCGCTCAMgCGCG	CGGTTGACMgACCG	CGTCTGAAMgGACG	CGTTTCCCMgAACG
CGACGMgCMgGTCG	CGAGGCCCMgCTCG		CGCGCTCCMgCGCG	CGGTTGAGMgACCG	CGTCTGACMgGACG	CGTTTCCGMgAACG
CGACGMgGMgGTCG	CGAGGCCGMgCTCG		CGCGCTCGMgCGCG	CGGTTGATMgACCG	CGTCTGAGMgGACG	CGTTTCCTMgAACG
CGACGMgTMgGTCG	CGAGGCCTMgCTCG		CGCGCTCTMgCGCG	CGGTTGCAMgACCG	CGTCTGATMgGACG	CGTTTCGAMgAACG
CGACGTAAMgGTCG	CGAGGCGTMgCTCG		CGCGCTGAMgCGCG	CGGTTGCCMgACCG	CGTCTGCAMgGACG	CGTTTCGCMgAACG
CGACGTACMgGTCG	CGAGGCMgMgCTCG		CGCGCTGCMgCGCG	CGGTTGCGMgACCG	CGTCTGCCMgGACG	CGTTTCGGMgAACG
CGACGTAGMgGTCG	CGAGGCTAMgCTCG		CGCGCTGGMgCGCG	CGGTTGCTMgACCG	CGTCTGCGMgGACG	CGTTTCGTMgAACG
CGACGTATMgGTCG	CGAGGCTCMgCTCG		CGCGCTGTMgCGCG	CGGTTGGCMgACCG	CGTCTGCTMgGACG	CGTTTCMgMgAACG
CGACGTCAMgGTCG	CGAGGCTGMgCTCG		CGCGCTMgMgCGCG	CGGTTGGGMgACCG	CGTCTGGCMgGACG	CGTTTCTAMgAACG
CGACGTCCMgGTCG	CGAGGCTTMgCTCG		CGCGCTTAMgCGCG	CGGTTGGTMgACCG	CGTCTGGGMgGACG	CGTTTCTCMgAACG
CGACGTCGMgGTCG	CGAGGGATMgCTCG		CGCGCTTCMgCGCG	CGGTTGMgMgACCG	CGTCTGGTMgGACG	CGTTTCTGMgAACG
CGACGTCTMgGTCG	CGAGGGCTMgCTCG		CGCGCTTGMgCGCG	CGGTTGTAMgACCG	CGTCTGMgMgGACG	CGTTTCTTMgAACG
CGACGTGAMgGTCG	CGAGGGGTMgCTCG		CGCGCTTTMgCGCG	CGGTTGTCMgACCG	CGTCTGTAMgGACG	CGTTTGAAMgAACG
CGACGTGCMgGTCG	CGAGGGMgMgCTCG		CGCGGAAAMgCGCG	CGGTTGTGMgACCG	CGTCTGTCMgGACG	CGTTTGACMgAACG
CGACGTGGMgGTCG	CGAGGGTAMgCTCG		CGCGGAACMgCGCG	CGGTTGTTMgACCG	CGTCTGTGMgGACG	CGTTTGAGMgAACG
CGACGTGTMgGTCG	CGAGGGTCMgCTCG		CGCGGAAGMgCGCG	CGGTTMgAMgACCG	CGTCTGTTMgGACG	CGTTTGATMgAACG
CGACGTMgMgGTCG	CGAGGGTGMgCTCG		CGCGGAATMgCGCG	CGGTTMgCMgACCG	CGTCTMgAMgGACG	CGTTTGCAMgAACG
CGACGTTAMgGTCG	CGAGGGTTMgCTCG		CGCGGACAMgCGCG	CGGTTMgGMgACCG	CGTCTMgCMgGACG	CGTTTGCCMgAACG
CGACGTTCMgGTCG	CGAGGMgAMgCTCG		CGCGGACCMgCGCG	CGGTTMgTMgACCG	CGTCTMgGMgGACG	CGTTTGCGMgAACG
CGACGTTGMgGTCG	CGAGGMgCMgCTCG		CGCGGACGMgCGCG	CGGTTTAAMgACCG	CGTCTMgTMgGACG	CGTTTGCTMgAACG
CGACGTTTMgGTCG	CGAGGMgGMgCTCG		CGCGGACTMgCGCG	CGGTTTACMgACCG	CGTCTTAAMgGACG	CGTTTGGAMgAACG
CGACMgAAMgGTCG	CGAGGMgTMgCTCG		CGCGGMgAMgCGCG	CGGTTTAGMgACCG	CGTCTTACMgGACG	CGTTTGGCMgAACG
CGACMgACMgGTCG	CGAGGTAGMgCTCG		CGCGGMgCMgCGCG	CGGTTTATMgACCG	CGTCTTAGMgGACG	CGTTTGGGMgAACG
CGACMgAGMgGTCG	CGAGGTATMgCTCG		CGCGGMgGMgCGCG	CGGTTTCAMgACCG	CGTCTTATMgGACG	CGTTTGGTMgAACG
CGACMgATMgGTCG	CGAGGTCAMgCTCG		CGCGGMgTMgCGCG	CGGTTTCCMgACCG	CGTCTTCAMgGACG	CGTTTGMgMgAACG
CGACMgCAMgGTCG	CGAGGTCCMgCTCG		CGCGGTAAMgCGCG	CGGTTTCGMgACCG	CGTCTTCCMgGACG	CGTTTGTAMgAACG
CGACMgCCMgGTCG	CGAGGTCGMgCTCG		CGCGGTACMgCGCG	CGGTTTGAMgACCG	CGTCTTCGMgGACG	CGTTTGTCMgAACG
CGACMgCGMgGTCG	CGAGGTCTMgCTCG		CGCGGTAGMgCGCG	CGGTTTGCMgACCG	CGTCTTGAMgGACG	CGTTTGTGMgAACG
CGACMgGCMgGTCG	CGAGGTGAMgCTCG		CGCGGTCAMgCGCG	CGGTTTGGMgACCG	CGTCTTGCMgGACG	CGTTTGTTMgAACG
CGACMgMgMgGTCG	CGAGGTGCMgCTCG		CGCGGTCCMgCGCG	CGGTTTGTMgACCG	CGTCTTGGMgGACG	CGTTTMgAMgAACG
CGACMgTAMgGTCG	CGAGGTGGMgCTCG		CGCGGTCGMgCGCG	CGGTTTTGMgACCG	CGTCTTGTMgGACG	CGTTTMgCMgAACG
CGACMgTCMgGTCG	CGAGGTGTMgCTCG		CGCGGTCTMgCGCG		CGTCTTTGMgGACG	CGTTTMgGMgAACG
CGACTAACMgGTCG	CGAGGTMgMgCTCG		CGCGGTGAMgCGCG			CGTTTMgTMgAACG
CGACTAAGMgGTCG	CGAGGTTAMgCTCG		CGCGGTGCMgCGCG			CGTTTTAAMgAACG
CGACTAATMgGTCG	CGAGGTTCMgCTCG		CGCGGTGGMgCGCG			CGTTTTACMgAACG
CGACTACAMgGTCG	CGAGGTTGMgCTCG		CGCGGTGTMgCGCG			CGTTTTAGMgAACG
CGACTACCMgGTCG	CGAGGTTTMgCTCG		CGCGGTTAMgCGCG			CGTTTTATMgAACG
CGACTACGMgGTCG	CGAGMgAAMgCTCG		CGCGGTTCMgCGCG			CGTTTTCAMgAACG
CGACTACTMgGTCG	CGAGMgACMgCTCG		CGCGGTTGMgCGCG			CGTTTTCCMgAACG
CGACTAGAMgGTCG	CGAGMgAGMgCTCG		CGCGGTTTMgCGCG			CGTTTTCGMgAACG
CGACTAGCMgGTCG	CGAGMgATMgCTCG		CGCGMgAAMgCGCG			CGTTTTCTMgAACG
CGACTAGGMgGTCG	CGAGMgCAMgCTCG		CGCGMgACMgCGCG
CGACTAGTMgGTCG	CGAGMgCCMgCTCG		CGCGMgAGMgCGCG
CGACTAMgMgGTCG	CGAGMgCGMgCTCG		CGCGMgATMgCGCG
CGACTATAMgGTCG	CGAGMgGCMgCTCG		CGCGMgCAMgCGCG
CGACTATCMgGTCG	CGAGMgMgMgCTCG		CGCGMgCCMgCGCG
CGACTATGMgGTCG	CGAGMgTAMgCTCG		CGCGMgCGMgCGCG
CGACTATTMgGTCG	CGAGMgTCMgCTCG		CGCGMgGCMgCGCG
CGACTCAAMgGTCG	CGAGTAAAMgCTCG		CGCGMgMgMgCGCG
CGACTCACMgGTCG	CGAGTAACMgCTCG		CGCGMgTAMgCGCG
CGACTCAGMgGTCG	CGAGTAAGMgCTCG		CGCGMgTCMgCGCG
CGACTCATMgGTCG	CGAGTAATMgCTCG		CGCGMgTGMgCGCG
CGACTCCAMgGTCG	CGAGTACAMgCTCG		CGCGMgTTMgCGCG
CGACTCCCMgGTCG	CGAGTACCMgCTCG		CGCGTAAAMgCGCG
CGACTCCGMgGTCG	CGAGTACGMgCTCG		CGCGTAACMgCGCG
CGACTCCTMgGTCG	CGAGTACTMgCTCG		CGCGTAAGMgCGCG
CGACTCGAMgGTCG	CGAGTAGAMgCTCG		CGCGTAATMgCGCG
CGACTCGCMgGTCG	CGAGTAGCMgCTCG		CGCGTACAMgCGCG
CGACTCGGMgGTCG	CGAGTAGGMgCTCG		CGCGTACCMgCGCG
CGACTCGTMgGTCG	CGAGTAGTMgCTCG		CGCGTACGMgCGCG
CGACTCMgMgGTCG	CGAGTAMgMgCTCG		CGCGTACTMgCGCG
CGACTCTAMgGTCG	CGAGTATAMgCTCG		CGCGTAGAMgCGCG
CGACTCTCMgGTCG	CGAGTATCMgCTCG		CGCGTAGCMgCGCG
CGACTCTGMgGTCG	CGAGTATGMgCTCG		CGCGTAGGMgCGCG
CGACTCTTMgGTCG	CGAGTATTMgCTCG		CGCGTAGTMgCGCG
CGACTGAAMgGTCG	CGAGTCAAMgCTCG		CGCGTAMgMgCGCG
CGACTGACMgGTCG	CGAGTCACMgCTCG		CGCGTATAMgCGCG
CGACTGAGMgGTCG	CGAGTCAGMgCTCG		CGCGTATCMgCGCG
CGACTGATMgGTCG	CGAGTCATMgCTCG		CGCGTATGMgCGCG
CGACTGCAMgGTCG	CGAGTCCAMgCTCG		CGCGTATTMgCGCG
CGACTGCCMgGTCG	CGAGTCCCMgCTCG		CGCGTCAAMgCGCG
CGACTGCGMgGTCG	CGAGTCCGMgCTCG		CGCGTCACMgCGCG
CGACTGCTMgGTCG	CGAGTCCTMgCTCG		CGCGTCAGMgCGCG
CGACTGGAMgGTCG	CGAGTCGAMgCTCG		CGCGTCATMgCGCG
CGACTGGCMgGTCG	CGAGTCGCMgCTCG		CGCGTCCAMgCGCG
CGACTGGGMgGTCG	CGAGTCGGMgCTCG		CGCGTCCCMgCGCG
CGACTGGTMgGTCG	CGAGTCGTMgCTCG		CGCGTCCGMgCGCG
CGACTGMgMgGTCG	CGAGTCMgMgCTCG		CGCGTCCTMgCGCG
CGACTGTAMgGTCG	CGAGTCTAMgCTCG		CGCGTCGAMgCGCG
CGACTGTCMgGTCG	CGAGTCTCMgCTCG		CGCGTCGCMgCGCG
CGACTGTGMgGTCG	CGAGTCTGMgCTCG		CGCGTCGGMgCGCG
CGACTGTTMgGTCG	CGAGTCTTMgCTCG		CGCGTCGTMgCGCG
CGACTMgAMgGTCG	CGAGTGAAMgCTCG		CGCGTCMgMgCGCG
CGACTMgCMgGTCG	CGAGTGACMgCTCG		CGCGTCTAMgCGCG
CGACTMgGMgGTCG	CGAGTGAGMgCTCG		CGCGTCTCMgCGCG
CGACTMgTMgGTCG	CGAGTGATMgCTCG		CGCGTCTGMgCGCG
CGACTTACMgGTCG	CGAGTGCAMgCTCG		CGCGTCTTMgCGCG
CGACTTAGMgGTCG	CGAGTGCCMgCTCG		CGCGTGAAMgCGCG
CGACTTATMgGTCG	CGAGTGCGMgCTCG		CGCGTGACMgCGCG
CGACTTCAMgGTCG	CGAGTGCTMgCTCG		CGCGTGAGMgCGCG
CGACTTCCMgGTCG	CGAGTGGAMgCTCG		CGCGTGATMgCGCG
CGACTTCGMgGTCG	CGAGTGGCMgCTCG		CGCGTGCAMgCGCG
CGACTTCTMgGTCG	CGAGTGGGMgCTCG		CGCGTGCCMgCGCG
CGACTTGAMgGTCG	CGAGTGGTMgCTCG		CGCGTGCGMgCGCG
CGACTTGCMgGTCG	CGAGTGMgMgCTCG		CGCGTGCTMgCGCG
CGACTTGGMgGTCG	CGAGTGTAMgCTCG		CGCGTGGAMgCGCG
CGACTTGTMgGTCG	CGAGTGTCMgCTCG		CGCGTGGCMgCGCG
CGACTTMgMgGTCG	CGAGTGTGMgCTCG		CGCGTGGGMgCGCG
CGACTTTAMgGTCG	CGAGTGTTMgCTCG		CGCGTGGTMgCGCG
CGACTTTCMgGTCG	CGAGTMgAMgCTCG		CGCGTGMgMgCGCG
CGACTTTGMgGTCG	CGAGTMgCMgCTCG		CGCGTGTAMgCGCG
	CGAGTMgGMgCTCG		CGCGTGTCMgCGCG
	CGAGTMgTMgCTCG		CGCGTGTGMgCGCG
	CGAGTTAAMgCTCG		CGCGTGTTMgCGCG
	CGAGTTACMgCTCG		CGCGTMgAMgCGCG
	CGAGTTAGMgCTCG		CGCGTMgCMgCGCG
	CGAGTTATMgCTCG		CGCGTMgGMgCGCG
	CGAGTTCAMgCTCG		CGCGTMgTMgCGCG
	CGAGTTCCMgCTCG		CGCGTTAAMgCGCG
	CGAGTTCGMgCTCG		CGCGTTACMgCGCG
	CGAGTTCTMgCTCG		CGCGTTAGMgCGCG
	CGAGTTGAMgCTCG		CGCGTTATMgCGCG
	CGAGTTGCMgCTCG		CGCGTTCAMgCGCG
	CGAGTTGGMgCTCG		CGCGTTCCMgCGCG
	CGAGTTGTMgCTCG		CGCGTTCGMgCGCG
	CGAGTTMgMgCTCG		CGCGTTCTMgCGCG
	CGAGTTTAMgCTCG		CGCGTTGAMgCGCG
	CGAGTTTCMgCTCG		CGCGTTGCMgCGCG
	CGAGTTTGMgCTCG		CGCGTTGGMgCGCG
			CGCGTTGTMgCGCG
			CGCGTTMgMgCGCG
			CGCGTTTAMgCGCG
			CGCGTTTCMgCGCG
			CGCGTTTGMgCGCG

## Sheet: hexamers_with_Mg_at_center
CGCG_hexamers_with_Mg_at_center
CGCGAAMgAACGCG
CGCGAAMgACCGCG
CGCGAAMgAGCGCG
CGCGAAMgATCGCG
CGCGAAMgCACGCG
CGCGAAMgCCCGCG
CGCGAAMgCGCGCG
CGCGAAMgCTCGCG
CGCGAAMgGACGCG
CGCGAAMgGCCGCG
CGCGAAMgGGCGCG
CGCGAAMgGTCGCG
CGCGAAMgTACGCG
CGCGAAMgTCCGCG
CGCGAAMgTGCGCG
CGCGAAMgTTCGCG
CGCGACMgAACGCG
CGCGACMgACCGCG
CGCGACMgAGCGCG
CGCGACMgATCGCG
CGCGACMgCACGCG
CGCGACMgCCCGCG
CGCGACMgCGCGCG
CGCGACMgCTCGCG
CGCGACMgGACGCG
CGCGACMgGCCGCG
CGCGACMgGGCGCG
CGCGACMgGTCGCG
CGCGACMgTACGCG
CGCGACMgTCCGCG
CGCGACMgTGCGCG
CGCGACMgTTCGCG
CGCGAGMgACCGCG
CGCGAGMgATCGCG
CGCGAGMgCACGCG
CGCGAGMgCCCGCG
CGCGAGMgCGCGCG
CGCGAGMgCTCGCG
CGCGAGMgGACGCG
CGCGAGMgGCCGCG
CGCGAGMgGGCGCG
CGCGAGMgGTCGCG
CGCGAGMgTACGCG
CGCGAGMgTCCGCG
CGCGAGMgTGCGCG
CGCGAGMgTTCGCG
CGCGATMgAACGCG
CGCGATMgACCGCG
CGCGATMgAGCGCG
CGCGATMgATCGCG
CGCGATMgCACGCG
CGCGATMgCCCGCG
CGCGATMgCGCGCG
CGCGATMgCTCGCG
CGCGATMgGACGCG
CGCGATMgGCCGCG
CGCGATMgGGCGCG
CGCGATMgGTCGCG
CGCGATMgTACGCG
CGCGATMgTCCGCG
CGCGATMgTGCGCG
CGCGATMgTTCGCG
CGCGCAMgAACGCG
CGCGCAMgACCGCG
CGCGCAMgAGCGCG
CGCGCAMgATCGCG
CGCGCAMgCACGCG
CGCGCAMgCCCGCG
CGCGCAMgCGCGCG
CGCGCAMgCTCGCG
CGCGCAMgGACGCG
CGCGCAMgGCCGCG
CGCGCAMgGGCGCG
CGCGCAMgGTCGCG
CGCGCAMgTACGCG
CGCGCAMgTCCGCG
CGCGCAMgTGCGCG
CGCGCAMgTTCGCG
CGCGCCMgAACGCG
CGCGCCMgACCGCG
CGCGCCMgAGCGCG
CGCGCCMgATCGCG
CGCGCCMgCACGCG
CGCGCCMgCCCGCG
CGCGCCMgCGCGCG
CGCGCCMgCTCGCG
CGCGCCMgGACGCG
CGCGCCMgGCCGCG
CGCGCCMgGGCGCG
CGCGCCMgGTCGCG
CGCGCCMgTACGCG
CGCGCCMgTCCGCG
CGCGCCMgTGCGCG
CGCGCCMgTTCGCG
CGCGCGMgAACGCG
CGCGCGMgACCGCG
CGCGCGMgAGCGCG
CGCGCGMgATCGCG
CGCGCGMgCACGCG
CGCGCGMgCCCGCG
CGCGCGMgCGCGCG
CGCGCGMgCTCGCG
CGCGCGMgGACGCG
CGCGCGMgGCCGCG
CGCGCGMgGGCGCG
CGCGCGMgGTCGCG
CGCGCGMgTACGCG
CGCGCGMgTCCGCG
CGCGCGMgTGCGCG
CGCGCGMgTTCGCG
CGCGCTMgAACGCG
CGCGCTMgACCGCG
CGCGCTMgAGCGCG
CGCGCTMgATCGCG
CGCGCTMgCACGCG
CGCGCTMgCCCGCG
CGCGCTMgCGCGCG
CGCGCTMgCTCGCG
CGCGCTMgGACGCG
CGCGCTMgGCCGCG
CGCGCTMgGGCGCG
CGCGCTMgGTCGCG
CGCGCTMgTACGCG
CGCGCTMgTCCGCG
CGCGCTMgTGCGCG
CGCGCTMgTTCGCG
CGCGGAMgAACGCG
CGCGGAMgACCGCG
CGCGGAMgAGCGCG
CGCGGAMgATCGCG
CGCGGAMgCACGCG
CGCGGAMgCCCGCG
CGCGGAMgCGCGCG
CGCGGAMgCTCGCG
CGCGGAMgGACGCG
CGCGGAMgGCCGCG
CGCGGAMgGGCGCG
CGCGGAMgGTCGCG
CGCGGAMgTACGCG
CGCGGAMgTCCGCG
CGCGGAMgTGCGCG
CGCGGAMgTTCGCG
CGCGGCMgAACGCG
CGCGGCMgACCGCG
CGCGGCMgAGCGCG
CGCGGCMgATCGCG
CGCGGCMgCACGCG
CGCGGCMgCCCGCG
CGCGGCMgCGCGCG
CGCGGCMgCTCGCG
CGCGGCMgGACGCG
CGCGGCMgGCCGCG
CGCGGCMgGGCGCG
CGCGGCMgGTCGCG
CGCGGCMgTACGCG
CGCGGCMgTCCGCG
CGCGGCMgTGCGCG
CGCGGCMgTTCGCG
CGCGGGMgAACGCG
CGCGGGMgACCGCG
CGCGGGMgAGCGCG
CGCGGGMgATCGCG
CGCGGGMgCACGCG
CGCGGGMgCCCGCG
CGCGGGMgCGCGCG
CGCGGGMgCTCGCG
CGCGGGMgGACGCG
CGCGGGMgGCCGCG
CGCGGGMgGGCGCG
CGCGGGMgGTCGCG
CGCGGGMgTACGCG
CGCGGGMgTCCGCG
CGCGGGMgTGCGCG
CGCGGGMgTTCGCG
CGCGGTMgAACGCG
CGCGGTMgACCGCG
CGCGGTMgAGCGCG
CGCGGTMgATCGCG
CGCGGTMgCACGCG
CGCGGTMgCCCGCG
CGCGGTMgCGCGCG
CGCGGTMgCTCGCG
CGCGGTMgGACGCG
CGCGGTMgGCCGCG
CGCGGTMgGGCGCG
CGCGGTMgGTCGCG
CGCGGTMgTACGCG
CGCGGTMgTCCGCG
CGCGGTMgTGCGCG
CGCGGTMgTTCGCG
CGCGTAMgAACGCG
CGCGTAMgACCGCG
CGCGTAMgAGCGCG
CGCGTAMgATCGCG
CGCGTAMgCACGCG
CGCGTAMgCCCGCG
CGCGTAMgCGCGCG
CGCGTAMgCTCGCG
CGCGTAMgGACGCG
CGCGTAMgGCCGCG
CGCGTAMgGGCGCG
CGCGTAMgGTCGCG
CGCGTAMgTACGCG
CGCGTAMgTCCGCG
CGCGTAMgTGCGCG
CGCGTAMgTTCGCG
CGCGTCMgAACGCG
CGCGTCMgACCGCG
CGCGTCMgAGCGCG
CGCGTCMgATCGCG
CGCGTCMgCACGCG
CGCGTCMgCCCGCG
CGCGTCMgCGCGCG
CGCGTCMgCTCGCG
CGCGTCMgGACGCG
CGCGTCMgGCCGCG
CGCGTCMgGGCGCG
CGCGTCMgGTCGCG
CGCGTCMgTACGCG
CGCGTCMgTCCGCG
CGCGTCMgTGCGCG
CGCGTCMgTTCGCG
CGCGTGMgAACGCG
CGCGTGMgACCGCG
CGCGTGMgAGCGCG
CGCGTGMgATCGCG
CGCGTGMgCACGCG
CGCGTGMgCCCGCG
CGCGTGMgCGCGCG
CGCGTGMgCTCGCG
CGCGTGMgGACGCG
CGCGTGMgGCCGCG
CGCGTGMgGGCGCG
CGCGTGMgGTCGCG
CGCGTGMgTACGCG
CGCGTGMgTCCGCG
CGCGTGMgTGCGCG
CGCGTGMgTTCGCG
CGCGTTMgAACGCG
CGCGTTMgACCGCG
CGCGTTMgAGCGCG
CGCGTTMgCACGCG
CGCGTTMgCCCGCG
CGCGTTMgCGCGCG
CGCGTTMgCTCGCG
CGCGTTMgGACGCG
CGCGTTMgGCCGCG
CGCGTTMgGGCGCG
CGCGTTMgGTCGCG
CGCGTTMgTACGCG
CGCGTTMgTCCGCG
CGCGTTMgTGCGCG
CGCGTTMgTTCGCG

## Sheet: hexamers_with_Mg_at_pos_4_5
hexamers_with_Mg_at_pos_4_5
CGCGTTAMgACGCG
CGCGTTAMgCCGCG
CGCGTTAMgGCGCG
CGCGTTAMgTCGCG
CGCGTTCMgACGCG
CGCGTTCMgCCGCG
CGCGTTCMgGCGCG
CGCGTTCMgTCGCG
CGCGTTGMgACGCG
CGCGTTGMgCCGCG
CGCGTTGMgGCGCG
CGCGTTGMgTCGCG
CGCGTTTMgACGCG
CGCGTTTMgCCGCG
CGCGTTTMgGCGCG
CGCGTTTMgTCGCG
CGCGTCAMgGCGCG
CGCGTCAMgTCGCG
CGCGTCCMgACGCG
CGCGTCCMgCCGCG
CGCGTCCMgGCGCG
CGCGTCCMgTCGCG
CGCGTCGMgACGCG
CGCGTCGMgCCGCG
CGCGTCGMgGCGCG
CGCGTCGMgTCGCG
CGCGTCTMgACGCG
CGCGTCTMgCCGCG
CGCGTCTMgGCGCG
CGCGTCTMgTCGCG
CGCGTGAMgACGCG
CGCGTGAMgCCGCG
CGCGTGAMgGCGCG
CGCGTGAMgTCGCG
CGCGTGCMgACGCG
CGCGTGCMgCCGCG
CGCGTGCMgGCGCG
CGCGTGCMgTCGCG
CGCGTGGMgACGCG
CGCGTGGMgCCGCG
CGCGTGGMgGCGCG
CGCGTGGMgTCGCG
CGCGTGTMgACGCG
CGCGTGTMgCCGCG
CGCGTGTMgGCGCG
CGCGTGTMgTCGCG
CGCGGTCMgACGCG
CGCGGTCMgCCGCG
CGCGGTCMgGCGCG
CGCGGTCMgTCGCG
CGCGGTGMgACGCG
CGCGGTGMgCCGCG
CGCGGTGMgGCGCG
CGCGGTGMgTCGCG
CGCGGTTMgACGCG
CGCGGTTMgCCGCG
CGCGGTTMgGCGCG
CGCGGTTMgTCGCG
CGCGTAAMgACGCG
CGCGTAAMgCCGCG
CGCGTAAMgGCGCG
CGCGTAAMgTCGCG
CGCGTACMgACGCG
CGCGTACMgCCGCG
CGCGTACMgGCGCG
CGCGTACMgTCGCG
CGCGTAGMgACGCG
CGCGTAGMgCCGCG
CGCGTAGMgGCGCG
CGCGTAGMgTCGCG
CGCGTATMgACGCG
CGCGTATMgCCGCG
CGCGTATMgGCGCG
CGCGTATMgTCGCG
CGCGTCAMgACGCG
CGCGTCAMgCCGCG
CGCGGCCMgGCGCG
CGCGGCCMgTCGCG
CGCGGCGMgACGCG
CGCGGCGMgCCGCG
CGCGGCGMgGCGCG
CGCGGCGMgTCGCG
CGCGGCTMgACGCG
CGCGGCTMgCCGCG
CGCGGCTMgGCGCG
CGCGGCTMgTCGCG
CGCGGGAMgACGCG
CGCGGGAMgCCGCG
CGCGGGAMgGCGCG
CGCGGGAMgTCGCG
CGCGGGCMgACGCG
CGCGGGCMgCCGCG
CGCGGGCMgGCGCG
CGCGGGCMgTCGCG
CGCGGGGMgACGCG
CGCGGGGMgCCGCG
CGCGGGGMgGCGCG
CGCGGGGMgTCGCG
CGCGGGTMgACGCG
CGCGGGTMgCCGCG
CGCGGGTMgGCGCG
CGCGGGTMgTCGCG
CGCGGTAMgACGCG
CGCGGTAMgCCGCG
CGCGGTAMgGCGCG
CGCGGTAMgTCGCG
CGCGCTGMgACGCG
CGCGCTGMgCCGCG
CGCGCTGMgGCGCG
CGCGCTGMgTCGCG
CGCGCTTMgACGCG
CGCGCTTMgCCGCG
CGCGCTTMgGCGCG
CGCGCTTMgTCGCG
CGCGGAAMgACGCG
CGCGGAAMgCCGCG
CGCGGAAMgGCGCG
CGCGGAAMgTCGCG
CGCGGACMgACGCG
CGCGGACMgCCGCG
CGCGGACMgGCGCG
CGCGGACMgTCGCG
CGCGGAGMgACGCG
CGCGGAGMgCCGCG
CGCGGAGMgGCGCG
CGCGGAGMgTCGCG
CGCGGATMgACGCG
CGCGGATMgCCGCG
CGCGGATMgGCGCG
CGCGGATMgTCGCG
CGCGGCAMgACGCG
CGCGGCAMgCCGCG
CGCGGCAMgGCGCG
CGCGGCAMgTCGCG
CGCGGCCMgACGCG
CGCGGCCMgCCGCG
CGCGCCGMgGCGCG
CGCGCCGMgTCGCG
CGCGCCTMgACGCG
CGCGCCTMgCCGCG
CGCGCCTMgGCGCG
CGCGCCTMgTCGCG
CGCGCGAMgACGCG
CGCGCGAMgCCGCG
CGCGCGAMgGCGCG
CGCGCGAMgTCGCG
CGCGCGCMgACGCG
CGCGCGCMgCCGCG
CGCGCGCMgGCGCG
CGCGCGCMgTCGCG
CGCGCGGMgACGCG
CGCGCGGMgCCGCG
CGCGCGGMgGCGCG
CGCGCGGMgTCGCG
CGCGCGTMgACGCG
CGCGCGTMgCCGCG
CGCGCGTMgGCGCG
CGCGCGTMgTCGCG
CGCGCTAMgACGCG
CGCGCTAMgCCGCG
CGCGCTAMgGCGCG
CGCGCTAMgTCGCG
CGCGCTCMgACGCG
CGCGCTCMgCCGCG
CGCGCTCMgGCGCG
CGCGCTCMgTCGCG
CGCGATTMgACGCG
CGCGATTMgCCGCG
CGCGATTMgGCGCG
CGCGATTMgTCGCG
CGCGCAAMgACGCG
CGCGCAAMgCCGCG
CGCGCAAMgGCGCG
CGCGCAAMgTCGCG
CGCGCACMgACGCG
CGCGCACMgCCGCG
CGCGCACMgGCGCG
CGCGCACMgTCGCG
CGCGCAGMgACGCG
CGCGCAGMgCCGCG
CGCGCAGMgGCGCG
CGCGCAGMgTCGCG
CGCGCATMgACGCG
CGCGCATMgCCGCG
CGCGCATMgGCGCG
CGCGCATMgTCGCG
CGCGCCAMgACGCG
CGCGCCAMgCCGCG
CGCGCCAMgGCGCG
CGCGCCAMgTCGCG
CGCGCCCMgACGCG
CGCGCCCMgCCGCG
CGCGCCCMgGCGCG
CGCGCCCMgTCGCG
CGCGCCGMgCCGCG
CGCGACTMgGCGCG
CGCGACTMgTCGCG
CGCGAGAMgACGCG
CGCGAGAMgCCGCG
CGCGAGAMgGCGCG
CGCGAGAMgTCGCG
CGCGAGCMgACGCG
CGCGAGCMgCCGCG
CGCGAGCMgGCGCG
CGCGAGCMgTCGCG
CGCGAGGMgACGCG
CGCGAGGMgCCGCG
CGCGAGGMgGCGCG
CGCGAGGMgTCGCG
CGCGAGTMgACGCG
CGCGAGTMgCCGCG
CGCGAGTMgGCGCG
CGCGAGTMgTCGCG
CGCGATAMgACGCG
CGCGATAMgCCGCG
CGCGATAMgGCGCG
CGCGATAMgTCGCG
CGCGATCMgACGCG
CGCGATCMgCCGCG
CGCGATCMgGCGCG
CGCGATCMgTCGCG
CGCGATGMgACGCG
CGCGATGMgCCGCG
CGCGATGMgGCGCG
CGCGATGMgTCGCG
CGCGAAAMgACGCG
CGCGAAAMgCCGCG
CGCGAAAMgGCGCG
CGCGAAAMgTCGCG
CGCGAACMgACGCG
CGCGAACMgCCGCG
CGCGAACMgGCGCG
CGCGAACMgTCGCG
CGCGAAGMgACGCG
CGCGAAGMgCCGCG
CGCGAAGMgGCGCG
CGCGAAGMgTCGCG
CGCGAATMgACGCG
CGCGAATMgCCGCG
CGCGAATMgGCGCG
CGCGAATMgTCGCG
CGCGACAMgACGCG
CGCGACAMgCCGCG
CGCGACAMgGCGCG
CGCGACAMgTCGCG
CGCGACCMgACGCG
CGCGACCMgCCGCG
CGCGACCMgGCGCG
CGCGACCMgTCGCG
CGCGACGMgACGCG
CGCGACGMgCCGCG
CGCGACGMgGCGCG
CGCGACGMgTCGCG
CGCGACTMgACGCG
CGCGACTMgCCGCG

## Sheet: A_tracts_with_Mg_at_end
CGAA_A_tracts_ending_with_MG_TTCG	CGAC_A_tracts_ending_with_MG_GTCG	CGAG_A_tracts_ending_with_MG_CTCG	CGAT_A_tracts_ending_with_MG_ATCG	CGCA_A_tracts_ending_with_MG_TGCG	CGCC_A_tracts_ending_with_MG_GGCG	CGCG_A_tracts_ending_with_MG_CGCG	CGCT_A_tracts_ending_with_MG_AGCG	CGGA_A_tracts_ending_with_MG_TCCG	CGGC_A_tracts_ending_with_MG_GCCG	CGGG_A_tracts_ending_with_MG_CCCG	CGGT_A_tracts_ending_with_MG_ACCG	CGTA_A_tracts_ending_with_MG_TACG	CGTC_A_tracts_ending_with_MG_GACG	CGTG_A_tracts_ending_with_MG_CACG	CGTT_A_tracts_ending_with_MG_AACG
CGAAAAAAMgTTCG	CGACAAAAMgGTCG	CGAGAAAAMgCTCG	CGATAAAAMgATCG	CGCAAAAAMgTGCG	CGCCAAAAMgGGCG	CGCGAAAAMgCGCG	CGCTAAAAMgAGCG	CGGAAAAAMgTCCG	CGGCAAAAMgGCCG	CGGGAAAAMgCCCG	CGGTAAAAMgACCG	CGTAAAAAMgTACG	CGTCAAAAMgGACG	CGTGAAAAMgCACG	CGTTAAAAMgAACG
CGAAAATTMgTTCG	CGACAAATMgGTCG	CGAGAAATMgCTCG	CGATAAATMgATCG	CGCAAAATMgTGCG	CGCCAAATMgGGCG	CGCGAAATMgCGCG	CGCTAAATMgAGCG	CGGAAAATMgTCCG	CGGCAAATMgGCCG	CGGGAAATMgCCCG	CGGTAAATMgACCG	CGTAAATTMgTACG	CGTCAAATMgGACG	CGTGAAATMgCACG	CGTTAAATMgAACG
CGAAATTTMgTTCG	CGACAATTMgGTCG	CGAGAATTMgCTCG	CGATAATTMgATCG	CGCAAATTMgTGCG	CGCCAATTMgGGCG	CGCGAATTMgCGCG	CGCTAATTMgAGCG	CGGAAATTMgTCCG	CGGCAATTMgGCCG	CGGGATTTMgCCCG	CGGTAATTMgACCG	CGTAATTTMgTACG	CGTCAATTMgGACG	CGTGAATTMgCACG	CGTTAATTMgAACG
CGAATTTTMgTTCG	CGACATTTMgGTCG	CGAGATTTMgCTCG	CGATATTTMgATCG	CGCAATTTMgTGCG	CGCCATTTMgGGCG	CGCGATTTMgCGCG	CGCTATTTMgAGCG	CGGAATTTMgTCCG	CGGCATTTMgGCCG	CGGGTTTTMgCCCG	CGGTATTTMgACCG	CGTATTTTMgTACG	CGTCATTTMgGACG	CGTGATTTMgCACG
	CGACTTTTMgGTCG	CGAGTTTTMgCTCG		CGCATTTTMgTGCG	CGCCTTTTMgGGCG	CGCGTTTTMgCGCG	CGCTTTTTMgAGCG	CGGATTTTMgTCCG	CGGCTTTTMgGCCG		CGGTTTTTMgACCG		CGTCTTTTMgGACG	CGTGTTTTMgCACG

## Sheet: heptamers_with_Mg_at_flanks
CGAC_heptamers_with_Mg_flanks_GTCG	CGAG_heptamers_with_Mg_flanks_CTCG	CGCG_heptamers_with_Mg_flanks_CGCG	CGGT_heptamers_with_Mg_flanks_ACCG	CGTT_heptamers_with_Mg_flanks_AACG	CGTC_heptamers_with_Mg_flanks_GACG	CGAA_heptamers_with_Mg_flanks_TTCG	CGCC_heptamers_with_Mg_flanks_GGCG	CGAT_heptamers_with_Mg_flanks_ATCG	CGTA_heptamers_with_Mg_flanks_TACG	CGGG_heptamers_with_Mg_flanks_CCCG	CGGA_heptamers_with_Mg_flanks_TCCG	CGTG_heptamers_with_Mg_flanks_CACG	CGCT_heptamers_with_Mg_flanks_AGCG
CGACMgAAAMgGTCG	CGAGMgAAAMgCTCG	CGCGMgAAAMgCGCG	CGGTMgAAAMgACCG	CGTTMgAAAMgAACG	CGTCMgAAAMgGACG	CGAAMgAAAMgTTCG	CGCCMgAAAMgGGCG	CGATMgAAAMgATCG	CGTAMgAAAMgTACG	CGGGMgAACMgCCCG	CGGAMgAAAMgTCCG	CGTGMgAAAMgCACG	CGCTMgAAAMgAGCG
CGACMgAACMgGTCG	CGAGMgAACMgCTCG	CGCGMgAACMgCGCG	CGGTMgAACMgACCG	CGTTMgAACMgAACG	CGTCMgAACMgGACG	CGAAMgAACMgTTCG	CGCCMgAACMgGGCG	CGATMgAACMgATCG	CGTAMgAACMgTACG	CGGGMgAAGMgCCCG	CGGAMgAACMgTCCG	CGTGMgAACMgCACG	CGCTMgAACMgAGCG
CGACMgAAGMgGTCG	CGAGMgAAGMgCTCG	CGCGMgAAGMgCGCG	CGGTMgAAGMgACCG	CGTTMgAAGMgAACG	CGTCMgAAGMgGACG	CGAAMgAAGMgTTCG	CGCCMgAAGMgGGCG	CGATMgAAGMgATCG	CGTAMgAAGMgTACG	CGGGMgAATMgCCCG	CGGAMgAAGMgTCCG	CGTGMgAAGMgCACG	CGCTMgAAGMgAGCG
CGACMgAATMgGTCG	CGAGMgAATMgCTCG	CGCGMgAATMgCGCG	CGGTMgAATMgACCG	CGTTMgAATMgAACG	CGTCMgAATMgGACG	CGAAMgAATMgTTCG	CGCCMgAATMgGGCG	CGATMgAATMgATCG	CGTAMgAATMgTACG	CGGGMgACAMgCCCG	CGGAMgAATMgTCCG	CGTGMgAATMgCACG	CGCTMgAATMgAGCG
CGACMgACAMgGTCG	CGAGMgACAMgCTCG	CGCGMgACAMgCGCG	CGGTMgACAMgACCG	CGTTMgACAMgAACG	CGTCMgACAMgGACG	CGAAMgACAMgTTCG	CGCCMgACAMgGGCG	CGATMgACAMgATCG	CGTAMgACAMgTACG	CGGGMgACCMgCCCG	CGGAMgACAMgTCCG	CGTGMgACAMgCACG	CGCTMgACAMgAGCG
CGACMgACCMgGTCG	CGAGMgACCMgCTCG	CGCGMgACCMgCGCG	CGGTMgACCMgACCG	CGTTMgACCMgAACG	CGTCMgACCMgGACG	CGAAMgACCMgTTCG	CGCCMgACCMgGGCG	CGATMgACCMgATCG	CGTAMgACCMgTACG	CGGGMgACGMgCCCG	CGGAMgACCMgTCCG	CGTGMgACCMgCACG	CGCTMgACCMgAGCG
CGACMgACGMgGTCG	CGAGMgACGMgCTCG	CGCGMgACGMgCGCG	CGGTMgACGMgACCG	CGTTMgACGMgAACG	CGTCMgACGMgGACG	CGAAMgACGMgTTCG	CGCCMgACGMgGGCG	CGATMgACGMgATCG	CGTAMgACGMgTACG	CGGGMgACTMgCCCG	CGGAMgACGMgTCCG	CGTGMgACGMgCACG	CGCTMgACGMgAGCG
CGACMgACTMgGTCG	CGAGMgACTMgCTCG	CGCGMgACTMgCGCG	CGGTMgACTMgACCG	CGTTMgACTMgAACG	CGTCMgACTMgGACG	CGAAMgACTMgTTCG	CGCCMgACTMgGGCG	CGATMgACTMgATCG	CGTAMgACTMgTACG	CGGGMgAGCMgCCCG	CGGAMgAGAMgTCCG	CGTGMgACTMgCACG	CGCTMgACTMgAGCG
CGACMgAGAMgGTCG	CGAGMgAGAMgCTCG	CGCGMgAGAMgCGCG	CGGTMgAGAMgACCG	CGTTMgAGAMgAACG	CGTCMgAGAMgGACG	CGAAMgAGAMgTTCG	CGCCMgAGAMgGGCG	CGATMgAGAMgATCG	CGTAMgAGAMgTACG	CGGGMgAGGMgCCCG	CGGAMgAGCMgTCCG	CGTGMgAGAMgCACG	CGCTMgAGAMgAGCG
CGACMgAGCMgGTCG	CGAGMgAGCMgCTCG	CGCGMgAGCMgCGCG	CGGTMgAGCMgACCG	CGTTMgAGCMgAACG	CGTCMgAGCMgGACG	CGAAMgAGCMgTTCG	CGCCMgAGCMgGGCG	CGATMgAGCMgATCG	CGTAMgAGCMgTACG	CGGGMgAMgMgCCCG	CGGAMgAGGMgTCCG	CGTGMgAGCMgCACG	CGCTMgAGCMgAGCG
CGACMgAGGMgGTCG	CGAGMgAGGMgCTCG	CGCGMgAGGMgCGCG	CGGTMgAGGMgACCG	CGTTMgAGGMgAACG	CGTCMgAGGMgGACG	CGAAMgAGGMgTTCG	CGCCMgAGGMgGGCG	CGATMgAMgMgATCG	CGTAMgAGGMgTACG	CGGGMgATAMgCCCG	CGGAMgAMgMgTCCG	CGTGMgAGGMgCACG	CGCTMgAGGMgAGCG
CGACMgAMgMgGTCG	CGAGMgAMgMgCTCG	CGCGMgAMgMgCGCG	CGGTMgAMgMgACCG	CGTTMgAMgMgAACG	CGTCMgAMgMgGACG	CGAAMgAMgMgTTCG	CGCCMgAMgMgGGCG	CGATMgATAMgATCG	CGTAMgAMgMgTACG	CGGGMgATCMgCCCG	CGGAMgATAMgTCCG	CGTGMgAMgMgCACG	CGCTMgAMgMgAGCG
CGACMgATAMgGTCG	CGAGMgATAMgCTCG	CGCGMgATAMgCGCG	CGGTMgATAMgACCG	CGTTMgATAMgAACG	CGTCMgATAMgGACG	CGAAMgATAMgTTCG	CGCCMgATAMgGGCG	CGATMgATCMgATCG	CGTAMgATAMgTACG	CGGGMgATGMgCCCG	CGGAMgATCMgTCCG	CGTGMgATAMgCACG	CGCTMgATAMgAGCG
CGACMgATCMgGTCG	CGAGMgATCMgCTCG	CGCGMgATCMgCGCG	CGGTMgATCMgACCG	CGTTMgATCMgAACG	CGTCMgATCMgGACG	CGAAMgATCMgTTCG	CGCCMgATCMgGGCG	CGATMgATGMgATCG	CGTAMgATCMgTACG	CGGGMgCAAMgCCCG	CGGAMgATGMgTCCG	CGTGMgATCMgCACG	CGCTMgATCMgAGCG
CGACMgATGMgGTCG	CGAGMgATGMgCTCG	CGCGMgATGMgCGCG	CGGTMgATGMgACCG	CGTTMgATGMgAACG	CGTCMgATGMgGACG	CGAAMgATGMgTTCG	CGCCMgATGMgGGCG	CGATMgCAAMgATCG	CGTAMgATGMgTACG	CGGGMgCACMgCCCG	CGGAMgCAAMgTCCG	CGTGMgATGMgCACG	CGCTMgATGMgAGCG
CGACMgCAAMgGTCG	CGAGMgCAAMgCTCG	CGCGMgCAAMgCGCG	CGGTMgCAAMgACCG	CGTTMgCAAMgAACG	CGTCMgCAAMgGACG	CGAAMgCAAMgTTCG	CGCCMgCAAMgGGCG	CGATMgCACMgATCG	CGTAMgCAAMgTACG	CGGGMgCAGMgCCCG	CGGAMgCACMgTCCG	CGTGMgCAAMgCACG	CGCTMgCAAMgAGCG
CGACMgCACMgGTCG	CGAGMgCACMgCTCG	CGCGMgCACMgCGCG	CGGTMgCACMgACCG	CGTTMgCACMgAACG	CGTCMgCACMgGACG	CGAAMgCACMgTTCG	CGCCMgCACMgGGCG	CGATMgCAGMgATCG	CGTAMgCACMgTACG	CGGGMgCCAMgCCCG	CGGAMgCAGMgTCCG	CGTGMgCACMgCACG	CGCTMgCACMgAGCG
CGACMgCAGMgGTCG	CGAGMgCAGMgCTCG	CGCGMgCAGMgCGCG	CGGTMgCAGMgACCG	CGTTMgCAGMgAACG	CGTCMgCAGMgGACG	CGAAMgCAGMgTTCG	CGCCMgCAGMgGGCG	CGATMgCCAMgATCG	CGTAMgCAGMgTACG	CGGGMgCCCMgCCCG	CGGAMgCCAMgTCCG	CGTGMgCAGMgCACG	CGCTMgCAGMgAGCG
CGACMgCCAMgGTCG	CGAGMgCCAMgCTCG	CGCGMgCCAMgCGCG	CGGTMgCCAMgACCG	CGTTMgCCAMgAACG	CGTCMgCCAMgGACG	CGAAMgCCAMgTTCG	CGCCMgCCAMgGGCG	CGATMgCCCMgATCG	CGTAMgCCAMgTACG	CGGGMgCCGMgCCCG	CGGAMgCCCMgTCCG	CGTGMgCCAMgCACG	CGCTMgCCAMgAGCG
CGACMgCCCMgGTCG	CGAGMgCCCMgCTCG	CGCGMgCCCMgCGCG	CGGTMgCCCMgACCG	CGTTMgCCCMgAACG	CGTCMgCCCMgGACG	CGAAMgCCCMgTTCG	CGCCMgCCCMgGGCG	CGATMgCCGMgATCG	CGTAMgCCCMgTACG	CGGGMgCGAMgCCCG	CGGAMgCCGMgTCCG	CGTGMgCCCMgCACG	CGCTMgCCCMgAGCG
CGACMgCCGMgGTCG	CGAGMgCCGMgCTCG	CGCGMgCCGMgCGCG	CGGTMgCCGMgACCG	CGTTMgCCGMgAACG	CGTCMgCCGMgGACG	CGAAMgCCGMgTTCG	CGCCMgCCGMgGGCG	CGATMgCGAMgATCG	CGTAMgCCGMgTACG	CGGGMgCGCMgCCCG	CGGAMgCGAMgTCCG	CGTGMgCCGMgCACG	CGCTMgCCGMgAGCG
CGACMgCGAMgGTCG	CGAGMgCGAMgCTCG	CGCGMgCGAMgCGCG	CGGTMgCGAMgACCG	CGTTMgCGAMgAACG	CGTCMgCGAMgGACG	CGAAMgCGAMgTTCG	CGCCMgCGAMgGGCG	CGATMgCGCMgATCG	CGTAMgCGAMgTACG	CGGGMgCMgMgCCCG	CGGAMgCGCMgTCCG	CGTGMgCGAMgCACG	CGCTMgCGAMgAGCG
CGACMgCGCMgGTCG	CGAGMgCGCMgCTCG	CGCGMgCGCMgCGCG	CGGTMgCGCMgACCG	CGTTMgCGCMgAACG	CGTCMgCMgMgGACG	CGAAMgCGCMgTTCG	CGCCMgCGCMgGGCG	CGATMgCMgMgATCG	CGTAMgCGCMgTACG	CGGGMgCTAMgCCCG	CGGAMgCMgMgTCCG	CGTGMgCGCMgCACG	CGCTMgCGCMgAGCG
CGACMgCMgMgGTCG	CGAGMgCMgMgCTCG	CGCGMgCMgMgCGCG	CGGTMgCMgMgACCG	CGTTMgCMgMgAACG	CGTCMgCTAMgGACG	CGAAMgCMgMgTTCG	CGCCMgCMgMgGGCG	CGATMgCTAMgATCG	CGTAMgCMgMgTACG	CGGGMgCTCMgCCCG	CGGAMgCTAMgTCCG	CGTGMgCMgMgCACG	CGCTMgCMgMgAGCG
CGACMgCTAMgGTCG	CGAGMgCTAMgCTCG	CGCGMgCTAMgCGCG	CGGTMgCTAMgACCG	CGTTMgCTAMgAACG	CGTCMgCTCMgGACG	CGAAMgCTAMgTTCG	CGCCMgCTAMgGGCG	CGATMgCTCMgATCG	CGTAMgCTAMgTACG	CGGGMgGAAMgCCCG	CGGAMgCTCMgTCCG	CGTGMgCTAMgCACG	CGCTMgCTAMgAGCG
CGACMgCTCMgGTCG	CGAGMgCTCMgCTCG	CGCGMgCTCMgCGCG	CGGTMgCTCMgACCG	CGTTMgCTCMgAACG	CGTCMgGAAMgGACG	CGAAMgCTCMgTTCG	CGCCMgCTCMgGGCG	CGATMgGAAMgATCG	CGTAMgCTCMgTACG	CGGGMgGACMgCCCG	CGGAMgGAAMgTCCG	CGTGMgCTCMgCACG	CGCTMgCTCMgAGCG
CGACMgGAAMgGTCG	CGAGMgGAAMgCTCG	CGCGMgGAAMgCGCG	CGGTMgGAAMgACCG	CGTTMgGAAMgAACG	CGTCMgGACMgGACG	CGAAMgGAAMgTTCG	CGCCMgGAAMgGGCG	CGATMgGACMgATCG	CGTAMgGAAMgTACG	CGGGMgGCAMgCCCG	CGGAMgGACMgTCCG	CGTGMgGAAMgCACG	CGCTMgGAAMgAGCG
CGACMgGACMgGTCG	CGAGMgGACMgCTCG	CGCGMgGACMgCGCG	CGGTMgGACMgACCG	CGTTMgGACMgAACG	CGTCMgGCAMgGACG	CGAAMgGACMgTTCG	CGCCMgGACMgGGCG	CGATMgGCAMgATCG	CGTAMgGACMgTACG	CGGGMgGCCMgCCCG	CGGAMgGCAMgTCCG	CGTGMgGACMgCACG	CGCTMgGACMgAGCG
CGACMgGCAMgGTCG	CGAGMgGCAMgCTCG	CGCGMgGCAMgCGCG	CGGTMgGCAMgACCG	CGTTMgGCAMgAACG	CGTCMgGCCMgGACG	CGAAMgGCAMgTTCG	CGCCMgGCAMgGGCG	CGATMgGCCMgATCG	CGTAMgGCAMgTACG	CGGGMgGGAMgCCCG	CGGAMgGCCMgTCCG	CGTGMgGCAMgCACG	CGCTMgGCAMgAGCG
CGACMgGCCMgGTCG	CGAGMgGCCMgCTCG	CGCGMgGCCMgCGCG	CGGTMgGCCMgACCG	CGTTMgGCCMgAACG	CGTCMgGGAMgGACG	CGAAMgGCCMgTTCG	CGCCMgGGAMgGGCG	CGATMgGGAMgATCG	CGTAMgGCCMgTACG	CGGGMgGMgMgCCCG	CGGAMgGGAMgTCCG	CGTGMgGGAMgCACG	CGCTMgGCCMgAGCG
CGACMgGGAMgGTCG	CGAGMgGGAMgCTCG	CGCGMgGGAMgCGCG	CGGTMgGGAMgACCG	CGTTMgGGAMgAACG	CGTCMgGMgMgGACG	CGAAMgGGAMgTTCG	CGCCMgGMgMgGGCG	CGATMgGMgMgATCG	CGTAMgGGAMgTACG	CGGGMgGTAMgCCCG	CGGAMgGMgMgTCCG	CGTGMgGMgMgCACG	CGCTMgGGAMgAGCG
CGACMgGMgMgGTCG	CGAGMgGMgMgCTCG	CGCGMgGMgMgCGCG	CGGTMgGMgMgACCG	CGTTMgGMgMgAACG	CGTCMgGTAMgGACG	CGAAMgGMgMgTTCG	CGCCMgGTAMgGGCG	CGATMgTAAMgATCG	CGTAMgGMgMgTACG	CGGGMgTAAMgCCCG	CGGAMgGTAMgTCCG	CGTGMgGTAMgCACG	CGCTMgGMgMgAGCG
CGACMgGTAMgGTCG	CGAGMgGTAMgCTCG	CGCGMgGTAMgCGCG	CGGTMgGTAMgACCG	CGTTMgGTAMgAACG	CGTCMgTAAMgGACG	CGAAMgGTAMgTTCG	CGCCMgTAAMgGGCG	CGATMgTCAMgATCG	CGTAMgGTAMgTACG	CGGGMgTCAMgCCCG	CGGAMgTAAMgTCCG	CGTGMgTAAMgCACG	CGCTMgGTAMgAGCG
CGACMgTAAMgGTCG	CGAGMgTAAMgCTCG	CGCGMgTAAMgCGCG	CGGTMgTAAMgACCG	CGTTMgTAAMgAACG	CGTCMgTCAMgGACG	CGAAMgTAAMgTTCG	CGCCMgTCAMgGGCG	CGATMgTMgMgATCG	CGTAMgTAAMgTACG	CGGGMgTMgMgCCCG	CGGAMgTCAMgTCCG	CGTGMgTCAMgCACG	CGCTMgTAAMgAGCG
CGACMgTCAMgGTCG	CGAGMgTCAMgCTCG	CGCGMgTCAMgCGCG	CGGTMgTCAMgACCG	CGTTMgTCAMgAACG	CGTCMgTMgMgGACG	CGAAMgTCAMgTTCG	CGCCMgTMgMgGGCG		CGTAMgTCAMgTACG		CGGAMgTMgMgTCCG	CGTGMgTMgMgCACG	CGCTMgTCAMgAGCG
CGACMgTMgMgGTCG	CGAGMgTMgMgCTCG	CGCGMgTMgMgCGCG	CGGTMgTMgMgACCG	CGTTMgTMgMgAACG		CGAAMgTMgMgTTCG			CGTAMgTMgMgTACG				CGCTMgTMgMgAGCG
